# Supplementary material for: AMP1 and CYP78A5/7 act through a common pathway to govern cell fate maintenance in Arabidopsis thaliana
Source: PLoS Genet. 2020 Sep 22;16(9):e1009043. doi: 10.1371/journal.pgen.1009043 (PMC7531801; doi:10.1371/journal.pgen.1009043)
Supplement: S1 Table — (XLSX) [file pgen.1009043.s007.xlsx]

## Sheet: Wt-cyp78a5,7 (1897 DEGs)
Probe Set ID	Gene Symbol	AGI	Gene Ontology Biological Process	WT-cyp78a5,7 fold change	FDR adjusted P value
264415_at	RAP2.6	AT1G43160	transcription, DNA-dependent GO:0006351; regulation of transcription, DNA-dependent GO:0006355; regulation of transcription, DNA-dependent GO:0006355; response to osmotic stress GO:0006970; response to cold GO:0009409; response to water deprivation GO:0009414; response to wounding GO:0009611; response to wounding GO:0009611; response to fungus GO:0009620; response to salt stress GO:0009651; respo…	76.6204	0.0048
266901_at	JAZ7	AT2G34600	respiratory burst involved in defense response GO:0002679; transcription, DNA-dependent GO:0006351; regulation of transcription, DNA-dependent GO:0006355; defense response GO:0006952; signal transduction GO:0007165; response to water deprivation GO:0009414; response to wounding GO:0009611; response to fungus GO:0009620; ethylene biosynthetic process GO:0009693; jasmonic acid metabolic process GO:…	72.6888	0.00105
250292_at	JAZ10	AT5G13220	transcription, DNA-dependent GO:0006351; regulation of transcription, DNA-dependent GO:0006355; defense response GO:0006952; signal transduction GO:0007165; response to water deprivation GO:0009414; response to wounding GO:0009611; response to wounding GO:0009611; response to wounding GO:0009611; response to fungus GO:0009620; jasmonic acid biosynthetic process GO:0009695; response to ethylene st…	59.8104	0.000605
267147_at		AT2G38240	toxin catabolic process GO:0009407, response to cyclopentenone GO:0010583, oxidation-reduction process GO:0055114	57.9507	0.0084
266246_at	CYP94C1	AT2G27690	signal transduction GO:0007165, response to water deprivation GO:0009414, response to wounding GO:0009611, response to wounding GO:0009611, response to fungus GO:0009620, jasmonic acid biosynthetic process GO:0009695, response to ethylene stimulus GO:0009723, response to auxin stimulus GO:0009733, abscisic acid mediated signaling pathway GO:0009738, response to jasmonic acid stimulus GO:0009753, …	52.9869	0.000633
245209_at		AT5G12340		48.1708	0.00154
264202_at		AT1G22810	transcription, DNA-dependent GO:0006351; regulation of transcription, DNA-dependent GO:0006355; regulation of transcription, DNA-dependent GO:0006355; ethylene mediated signaling pathway GO:0009873	44.0938	0.000847
267411_at		AT2G34930	defense response GO:0006952, signal transduction GO:0007165, defense response to fungus GO:0050832, defense response to fungus GO:0050832	40.9532	0.000578
261033_at	JAZ5	AT1G17380	transcription, DNA-dependent GO:0006351; regulation of transcription, DNA-dependent GO:0006355; defense response GO:0006952; signal transduction GO:0007165; response to water deprivation GO:0009414; response to wounding GO:0009611; response to fungus GO:0009620; ethylene biosynthetic process GO:0009693; jasmonic acid biosynthetic process GO:0009695; response to ethylene stimulus GO:0009723; respo…	40.1237	0.000898
256159_at	JAZ8	AT1G30135	transcription, DNA-dependent GO:0006351; regulation of transcription, DNA-dependent GO:0006355; defense response GO:0006952; response to wounding GO:0009611; response to fungus GO:0009620; ethylene biosynthetic process GO:0009693; jasmonic acid biosynthetic process GO:0009695; response to jasmonic acid stimulus GO:0009753; jasmonic acid mediated signaling pathway GO:0009867	37.5627	0.00257
258947_at		AT3G01830	MAPK cascade GO:0000165; respiratory burst involved in defense response GO:0002679; protein targeting to membrane GO:0006612; ethylene biosynthetic process GO:0009693; salicylic acid biosynthetic process GO:0009697; systemic acquired resistance, salicylic acid mediated signaling pathway GO:0009862; salicylic acid mediated signaling pathway GO:0009863; jasmonic acid mediated signaling pathway GO:0…	35.6107	0.00551
252368_at	CYP94B3	AT3G48520	defense response to insect GO:0002213, pollen development GO:0009555, response to wounding GO:0009611, response to wounding GO:0009611, response to fungus GO:0009620, jasmonic acid metabolic process GO:0009694, jasmonic acid biosynthetic process GO:0009695, response to jasmonic acid stimulus GO:0009753, fruit development GO:0010154, response to chitin GO:0010200, stigma development GO:0048480, an…	34.3356	0.000802
261037_at	LOX3	AT1G17420	fatty acid biosynthetic process GO:0006633, defense response GO:0006952, lipid biosynthetic process GO:0008610, pollen development GO:0009555, response to wounding GO:0009611, response to wounding GO:0009611, response to wounding GO:0009611, response to fungus GO:0009620, response to fungus GO:0009620, response to high light intensity GO:0009644, ethylene biosynthetic process GO:0009693, jasmonic…	33.7373	0.00083
253259_at	RRTF1	AT4G34410	respiratory burst involved in defense response GO:0002679; transcription, DNA-dependent GO:0006351; regulation of transcription, DNA-dependent GO:0006355; regulation of transcription, DNA-dependent GO:0006355; ethylene biosynthetic process GO:0009693; ethylene mediated signaling pathway GO:0009873; response to chitin GO:0010200; response to chitin GO:0010200; intracellular signal transduction GO:…	30.6203	0.013
246340_s_at		AT3G44860, AT3G44870	methylation GO:0032259	29.8549	0.000627
263539_at	TAT3	AT2G24850	cellular amino acid metabolic process GO:0006520, signal transduction GO:0007165, biosynthetic process GO:0009058, biosynthetic process GO:0009058, response to water deprivation GO:0009414, response to wounding GO:0009611, response to wounding GO:0009611, response to fungus GO:0009620, systemic acquired resistance GO:0009627, jasmonic acid biosynthetic process GO:0009695, salicylic acid biosynthe…	27.4116	0.00403
256181_at		AT1G51820	respiratory burst involved in defense response GO:0002679, protein phosphorylation GO:0006468, response to chitin GO:0010200, proline transport GO:0015824, phosphorylation GO:0016310	27.3828	0.00482
247360_at	CYP94B1	AT5G63450	response to wounding GO:0009611, jasmonic acid metabolic process GO:0009694, response to jasmonic acid stimulus GO:0009753, oxidation-reduction process GO:0055114	27.3586	0.00233
260399_at		AT1G72520	fatty acid biosynthetic process GO:0006633, defense response GO:0006952, lipid biosynthetic process GO:0008610, pollen development GO:0009555, response to wounding GO:0009611, response to wounding GO:0009611, response to wounding GO:0009611, response to bacterium GO:0009617, response to fungus GO:0009620, jasmonic acid biosynthetic process GO:0009695, jasmonic acid biosynthetic process GO:0009695…	27.0687	0.00121
255937_at	DDF1	AT1G12610	transcription, DNA-dependent GO:0006351; regulation of transcription, DNA-dependent GO:0006355; response to stress GO:0006950; response to heat GO:0009408; response to water deprivation GO:0009414; response to salt stress GO:0009651; regulation of gibberellin biosynthetic process GO:0010371; cell growth GO:0016049; regulation of timing of transition from vegetative to reproductive phase GO:004851…	27.033	0.00909
264153_at	ATPP2-A5	AT1G65390	defense response GO:0006952, signal transduction GO:0007165	26.7917	0.000683
251895_at	ATEP3	AT3G54420	respiratory burst involved in defense response GO:0002679, carbohydrate metabolic process GO:0005975, chitin catabolic process GO:0006032, amino acid transport GO:0006865, plant-type hypersensitive response GO:0009626, response to nitrate GO:0010167, response to chitin GO:0010200, somatic embryogenesis GO:0010262, nitrate transport GO:0015706, proline transport GO:0015824, cell wall macromolecule…	26.7079	0.00875
254314_at		AT4G22470	proteolysis GO:0006508, amino acid transport GO:0006865, lipid transport GO:0006869, lipid transport GO:0006869, proline transport GO:0015824	25.459	0.00175
266992_at	MLO12	AT2G39200	respiratory burst involved in defense response GO:0002679; oligopeptide transport GO:0006857; amino acid transport GO:0006865; defense response GO:0006952; defense response GO:0006952; defense response GO:0006952; cell death GO:0008219; cell death GO:0008219; toxin catabolic process GO:0009407; response to biotic stimulus GO:0009607; defense response to fungus, incompatible interaction GO:0009817…	24.9617	0.00631
250793_at		AT5G05600	response to wounding GO:0009611, response to fungus GO:0009620, jasmonic acid biosynthetic process GO:0009695, response to jasmonic acid stimulus GO:0009753, jasmonic acid mediated signaling pathway GO:0009867, oxidation-reduction process GO:0055114, response to karrikin GO:0080167	23.0784	0.00329
252114_at		AT3G51450	biosynthetic process GO:0009058, response to wounding GO:0009611, response to fungus GO:0009620, jasmonic acid metabolic process GO:0009694, jasmonic acid biosynthetic process GO:0009695, response to jasmonic acid stimulus GO:0009753, alkaloid biosynthetic process GO:0009821	22.088	0.00178
264213_at	ATPP2-A5	AT1G65390	defense response GO:0006952, signal transduction GO:0007165	21.051	0.000895
261443_at	GRX480	AT1G28480	MAPK cascade GO:0000165; regulation of transcription, DNA-dependent GO:0006355; protein targeting to membrane GO:0006612; cell communication GO:0007154; signal transduction GO:0007165; response to cold GO:0009409; response to xenobiotic stimulus GO:0009410; response to water deprivation GO:0009414; response to external stimulus GO:0009605; response to wounding GO:0009611; response to bacterium GO…	20.9702	0.00255
266799_at	ATPSK2	AT2G22860	multicellular organismal development GO:0007275, cell proliferation GO:0008283, cell proliferation GO:0008283, organ morphogenesis GO:0009887, cell differentiation GO:0030154, cell differentiation GO:0030154	20.7927	0.0016
249971_at		AT5G19110	proteolysis GO:0006508	20.6254	0.00203
251770_at		AT3G55970	amino acid import GO:0043090, oxidation-reduction process GO:0055114	20.4172	0.0277
260205_at	TIFY7	AT1G70700	transcription, DNA-dependent GO:0006351; regulation of transcription, DNA-dependent GO:0006355; defense response GO:0006952; response to wounding GO:0009611; response to fungus GO:0009620; jasmonic acid metabolic process GO:0009694; jasmonic acid biosynthetic process GO:0009695; response to jasmonic acid stimulus GO:0009753; response to jasmonic acid stimulus GO:0009753; jasmonic acid mediated si…	20.3927	0.000699
256017_at	JAZ1	AT1G19180	MAPK cascade GO:0000165; transcription, DNA-dependent GO:0006351; regulation of transcription, DNA-dependent GO:0006355; protein targeting to membrane GO:0006612; defense response GO:0006952; cell communication GO:0007154; signal transduction GO:0007165; response to cold GO:0009409; response to water deprivation GO:0009414; pollen development GO:0009555; response to external stimulus GO:0009605; …	20.3398	0.000602
252487_at	UGT76E12	AT3G46660	fatty acid beta-oxidation GO:0006635, metabolic process GO:0008152, fatty acid catabolic process GO:0009062	18.659	0.00449
248392_at		AT5G52050	drug transmembrane transport GO:0006855, ethylene biosynthetic process GO:0009693, defense response by callose deposition GO:0052542, transmembrane transport GO:0055085	17.71	0.000949
259445_at	GA2OX6	AT1G02400	response to red or far red light GO:0009639, heat acclimation GO:0010286, antibiotic biosynthetic process GO:0017000, gibberellin catabolic process GO:0045487, oxidation-reduction process GO:0055114	16.8741	0.0013
266299_at	ATGSTU5	AT2G29450	response to stress GO:0006950, response to oxidative stress GO:0006979, toxin catabolic process GO:0009407, toxin catabolic process GO:0009407, response to toxin GO:0009636, jasmonic acid metabolic process GO:0009694, response to jasmonic acid stimulus GO:0009753	16.8327	0.00404
256324_at		AT1G66760	drug transmembrane transport GO:0006855, response to wounding GO:0009611, response to wounding GO:0009611, response to fungus GO:0009620, jasmonic acid biosynthetic process GO:0009695, response to jasmonic acid stimulus GO:0009753, transmembrane transport GO:0055085	15.7	0.000578
254326_at		AT4G22610	lipid transport GO:0006869, lipid transport GO:0006869	15.2663	0.00848
266271_at	ATGSTU6	AT2G29440	toxin catabolic process GO:0009407, response to toxin GO:0009636	15.2432	0.0135
249890_at	WRKY38	AT5G22570	MAPK cascade GO:0000165; regulation of response to biotic stimulus GO:0002831; transcription, DNA-dependent GO:0006351; regulation of transcription, DNA-dependent GO:0006355; regulation of transcription, DNA-dependent GO:0006355; regulation of transcription, DNA-dependent GO:0006355; regulation of transcription, DNA-dependent GO:0006355; protein targeting to membrane GO:0006612; detection of biot…	15.0609	0.00159
256763_at	COBL8	AT3G16860		14.8943	0.0055
259681_at	NIA1	AT1G77760	nitric oxide biosynthetic process GO:0006809, response to light stimulus GO:0009416, response to herbicide GO:0009635, nitrate assimilation GO:0042128, nitrate assimilation GO:0042128, oxidation-reduction process GO:0055114	14.744	0.00142
247933_at		AT5G56980		14.7432	0.000632
260744_at		AT1G15010	defense response to fungus GO:0050832	14.1336	0.00533
248199_at		AT5G54170	response to wounding GO:0009611, response to wounding GO:0009611, response to fungus GO:0009620, jasmonic acid biosynthetic process GO:0009695, response to jasmonic acid stimulus GO:0009753	13.8188	0.00154
248611_at	WRKY48	AT5G49520	respiratory burst involved in defense response GO:0002679; transcription, DNA-dependent GO:0006351; regulation of transcription, DNA-dependent GO:0006355; regulation of transcription, DNA-dependent GO:0006355; amino acid transport GO:0006865; response to bacterium GO:0009617; response to chitin GO:0010200; response to chitin GO:0010200; proline transport GO:0015824; intracellular signal transduct…	13.7068	0.00061
248703_at		AT5G48430	proteolysis GO:0006508, oligopeptide transport GO:0006857, amino acid transport GO:0006865	13.6013	0.0154
266247_at		AT2G27660	respiratory burst involved in defense response GO:0002679, amino acid transport GO:0006865, response to nitrate GO:0010167, response to chitin GO:0010200, nitrate transport GO:0015706, proline transport GO:0015824, oxidation-reduction process GO:0055114	13.2885	0.00113
255568_at	WRKY22	AT4G01250	respiratory burst involved in defense response GO:0002679; transcription, DNA-dependent GO:0006351; regulation of transcription, DNA-dependent GO:0006355; regulation of transcription, DNA-dependent GO:0006355; defense response GO:0006952; leaf senescence GO:0010150; response to chitin GO:0010200; response to chitin GO:0010200; intracellular signal transduction GO:0035556	13.1273	0.00139
262325_at		AT1G64160	defense response GO:0006952, lignan biosynthetic process GO:0009807	13.0821	0.0106
251124_s_at	LAC8	AT5G01040, AT5G01050	vegetative to reproductive phase transition of meristem GO:0010228, lignin catabolic process GO:0046274, response to copper ion GO:0046688, oxidation-reduction process GO:0055114	12.8343	0.000958
262756_at	OCT6	AT1G16370	transport GO:0006810, ion transport GO:0006811, nitrate transport GO:0015706, cellular response to water deprivation GO:0042631, transmembrane transport GO:0055085, cellular response to salt stress GO:0071472	12.7214	0.000871
265475_at	NIR1	AT2G15620	response to nitrate GO:0010167, response to nitrate GO:0010167, nitrate transport GO:0015706, cysteine biosynthetic process GO:0019344, electron transport chain GO:0022900, nitrate assimilation GO:0042128, oxidation-reduction process GO:0055114	12.5556	0.000982
253104_at		AT4G36010	response to other organism GO:0051707	12.449	0.00059
262171_at	TIFY10B	AT1G74950	transcription, DNA-dependent GO:0006351; regulation of transcription, DNA-dependent GO:0006355; protein targeting to membrane GO:0006612; defense response GO:0006952; signal transduction GO:0007165; response to water deprivation GO:0009414; response to wounding GO:0009611; response to wounding GO:0009611; response to fungus GO:0009620; jasmonic acid biosynthetic process GO:0009695; response to et…	12.3804	0.000998
246099_at	ATBCB	AT5G20230	response to oxidative stress GO:0006979, response to oxidative stress GO:0006979, response to wounding GO:0009611, response to wounding GO:0009611, response to fungus GO:0009620, response to absence of light GO:0009646, response to absence of light GO:0009646, jasmonic acid biosynthetic process GO:0009695, response to jasmonic acid stimulus GO:0009753, aluminum cation transport GO:0015690, electr…	12.1948	0.00935
262180_at	PGM	AT1G78050	glycolysis GO:0006096, metabolic process GO:0008152, metabolic process GO:0008152, response to nitrate GO:0010167	11.9951	0.00159
257644_at	AOC3	AT3G25780	protein targeting to membrane GO:0006612, response to wounding GO:0009611, response to fungus GO:0009620, response to fungus GO:0009620, response to salt stress GO:0009651, jasmonic acid biosynthetic process GO:0009695, jasmonic acid biosynthetic process GO:0009695, response to ethylene stimulus GO:0009723, abscisic acid mediated signaling pathway GO:0009738, response to jasmonic acid stimulus GO…	11.4588	0.000954
266455_at		AT2G22760	transcription, DNA-dependent GO:0006351; regulation of transcription, DNA-dependent GO:0006355; regulation of transcription, DNA-dependent GO:0006355	11.287	0.0016
264289_at		AT1G61890	drug transmembrane transport GO:0006855, response to salt stress GO:0009651, jasmonic acid metabolic process GO:0009694, response to abscisic acid stimulus GO:0009737, response to jasmonic acid stimulus GO:0009753, response to chitin GO:0010200, proline transport GO:0015824, transmembrane transport GO:0055085, response to karrikin GO:0080167	11.2336	0.00207
249527_at		AT5G38710	glutamate biosynthetic process GO:0006537, glutamate biosynthetic process GO:0006537, proline metabolic process GO:0006560, proline catabolic process GO:0006562, proline catabolic process GO:0006562, proline catabolic process GO:0006562, protein targeting to membrane GO:0006612, response to stress GO:0006950, response to osmotic stress GO:0006970, toxin catabolic process GO:0009407, response to w…	11.2311	0.000773
261892_at	WRKY40	AT1G80840	MAPK cascade GO:0000165; response to molecule of bacterial origin GO:0002237; respiratory burst involved in defense response GO:0002679; regulation of response to biotic stimulus GO:0002831; transcription, DNA-dependent GO:0006351; regulation of transcription, DNA-dependent GO:0006355; regulation of transcription, DNA-dependent GO:0006355; regulation of transcription, DNA-dependent GO:0006355; pr…	11.0979	0.00961
254385_s_at	ATMSRB7	AT4G21830, AT4G21840	response to singlet oxygen GO:0000304, electron transport chain GO:0022900, oxidation-reduction process GO:0055114	11.0485	0.0016
264886_at	TPS04	AT1G61120	response to singlet oxygen GO:0000304, signal transduction GO:0007165, metabolic process GO:0008152, response to water deprivation GO:0009414, response to wounding GO:0009611, response to wounding GO:0009611, response to bacterium GO:0009617, response to fungus GO:0009620, jasmonic acid biosynthetic process GO:0009695, response to ethylene stimulus GO:0009723, response to auxin stimulus GO:000973…	11.0014	0.00557
264436_at	ERD9	AT1G10370	glutathione metabolic process GO:0006749, amino acid transport GO:0006865, response to stress GO:0006950, toxin catabolic process GO:0009407, response to toxin GO:0009636, response to salt stress GO:0009651, de-etiolation GO:0009704, proline transport GO:0015824, regulation of growth GO:0040008, lateral root development GO:0048527, response to growth hormone stimulus GO:0060416, negative regulati…	10.8903	0.0319
264859_at	G6PD3	AT1G24280	carbohydrate metabolic process GO:0005975; glucose metabolic process GO:0006006; glucose metabolic process GO:0006006; glucose metabolic process GO:0006006; pentose-phosphate shunt GO:0006098; pentose-phosphate shunt, oxidative branch GO:0009051; oxidation-reduction process GO:0055114	10.8349	0.000997
251625_at	BGL2	AT3G57260	MAPK cascade GO:0000165; respiratory burst involved in defense response GO:0002679; regulation of response to biotic stimulus GO:0002831; carbohydrate metabolic process GO:0005975; protein targeting to membrane GO:0006612; cellular membrane fusion GO:0006944; defense response GO:0006952; metabolic process GO:0008152; response to cold GO:0009409; detection of biotic stimulus GO:0009595; response t…	10.7927	0.000484
246831_at	MSS1	AT5G26340	transport GO:0006810, carbohydrate transport GO:0008643, amino acid import GO:0043090, transmembrane transport GO:0055085	10.7674	0.00159
259793_at		AT1G64380	transcription, DNA-dependent GO:0006351; regulation of transcription, DNA-dependent GO:0006355; regulation of transcription, DNA-dependent GO:0006355; ethylene mediated signaling pathway GO:0009873; response to chitin GO:0010200; proline transport GO:0015824	10.7424	0.00705
247492_at		AT5G61890	transcription, DNA-dependent GO:0006351; regulation of transcription, DNA-dependent GO:0006355; regulation of transcription, DNA-dependent GO:0006355; amino acid transport GO:0006865; ethylene mediated signaling pathway GO:0009873; defense response to fungus GO:0050832	10.6648	0.0142
252131_at	BCS1	AT3G50930	response to wounding GO:0009611, response to mechanical stimulus GO:0009612, systemic acquired resistance GO:0009627, salicylic acid biosynthetic process GO:0009697, response to chitin GO:0010200, defense response by callose deposition GO:0052542	10.5431	0.00113
245244_at	ILL6	AT1G44350	proteolysis GO:0006508, metabolic process GO:0008152, response to wounding GO:0009611, response to fungus GO:0009620, jasmonic acid metabolic process GO:0009694, jasmonic acid biosynthetic process GO:0009695, response to jasmonic acid stimulus GO:0009753, auxin metabolic process GO:0009850, regulation of systemic acquired resistance GO:0010112	10.502	0.00192
245749_at		AT1G51090	response to cold GO:0009409, response to water deprivation GO:0009414, response to abscisic acid stimulus GO:0009737, metal ion transport GO:0030001, defense response to fungus GO:0050832	10.4125	0.00628
253046_at	CYP81D8	AT4G37370	response to ethylene stimulus GO:0009723, heat acclimation GO:0010286, oxidation-reduction process GO:0055114, response to karrikin GO:0080167	10.3096	0.0012
252511_at		AT3G46280	respiratory burst involved in defense response GO:0002679, oligopeptide transport GO:0006857, amino acid transport GO:0006865, ER to Golgi vesicle-mediated transport GO:0006888, response to chitin GO:0010200, phosphorylation GO:0016310, amino acid import GO:0043090	10.2289	0.00805
252377_at		AT3G47960	transport GO:0006810, oligopeptide transport GO:0006857, oligopeptide transport GO:0006857	10.1687	0.000456
267436_at	FRK1	AT2G19190	MAPK cascade GO:0000165; regulation of response to biotic stimulus GO:0002831; protein phosphorylation GO:0006468; protein targeting to membrane GO:0006612; oligopeptide transport GO:0006857; amino acid transport GO:0006865; defense response GO:0006952; detection of biotic stimulus GO:0009595; salicylic acid biosynthetic process GO:0009697; systemic acquired resistance, salicylic acid mediated si…	10.0736	0.012
258941_at	MDHAR	AT3G09940	signal transduction GO:0007165; response to water deprivation GO:0009414; response to water deprivation GO:0009414; response to symbiotic fungus GO:0009610; response to wounding GO:0009611; response to salt stress GO:0009651; jasmonic acid biosynthetic process GO:0009695; response to ethylene stimulus GO:0009723; response to auxin stimulus GO:0009733; abscisic acid mediated signaling pathway GO:0…	10.0422	0.0028
267548_at	AtRLP22	AT2G32660	defense response GO:0006952, signal transduction GO:0007165	9.99995	0.00112
245329_at		AT4G14365	MAPK cascade GO:0000165; response to molecule of bacterial origin GO:0002237; respiratory burst involved in defense response GO:0002679; protein targeting to membrane GO:0006612; cellular membrane fusion GO:0006944; detection of external stimulus GO:0009581; detection of biotic stimulus GO:0009595; systemic acquired resistance GO:0009627; response to absence of light GO:0009646; salicylic acid bi…	9.9936	0.000778
253875_at		AT4G27520	glucosinolate biosynthetic process GO:0019761	9.99233	0.000849
256169_at		AT1G51800	respiratory burst involved in defense response GO:0002679, protein phosphorylation GO:0006468, tryptophan catabolic process GO:0006569, oligopeptide transport GO:0006857, amino acid transport GO:0006865, indoleacetic acid biosynthetic process GO:0009684, response to chitin GO:0010200, proline transport GO:0015824, phosphorylation GO:0016310, defense response to fungus GO:0050832, defense response…	9.94857	0.00776
249264_s_at		AT5G41740, AT5G41750	defense response GO:0006952, defense response GO:0006952, signal transduction GO:0007165	9.76313	0.00115
265841_at		AT2G35710	biosynthetic process GO:0009058, carbohydrate biosynthetic process GO:0016051	9.68569	0.00255
256526_at		AT1G66090	protein targeting to membrane GO:0006612, defense response GO:0006952, defense response GO:0006952, signal transduction GO:0007165, salicylic acid biosynthetic process GO:0009697, salicylic acid mediated signaling pathway GO:0009863, jasmonic acid mediated signaling pathway GO:0009867, response to chitin GO:0010200, regulation of plant-type hypersensitive response GO:0010363, negative regulation …	9.6278	0.00205
245757_at	PHI-1	AT1G35140	response to mechanical stimulus GO:0009612, growth GO:0040007	9.45847	0.00151
267140_at		AT2G38250	transcription, DNA-dependent GO:0006351; regulation of transcription, DNA-dependent GO:0006355; regulation of transcription, DNA-dependent GO:0006355; regulation of transcription, DNA-dependent GO:0006355; response to chitin GO:0010200	9.40322	0.000958
247727_at		AT5G59490		9.27446	0.00365
252102_at	LTI30	AT3G50970	response to stress GO:0006950, response to stress GO:0006950, response to cold GO:0009409, response to cold GO:0009409, response to water deprivation GO:0009414, response to water deprivation GO:0009414, response to water stimulus GO:0009415, response to water stimulus GO:0009415, cold acclimation GO:0009631, response to abscisic acid stimulus GO:0009737, response to abscisic acid stimulus GO:000…	9.09928	0.0142
264661_at		AT1G09950		9.0765	0.00608
254410_at		AT4G21410	protein phosphorylation GO:0006468, response to abscisic acid stimulus GO:0009737, phosphorylation GO:0016310	9.0575	0.00469
253181_at	LHT7	AT4G35180	transport GO:0006810, amino acid transport GO:0006865, amino acid transport GO:0006865, endoplasmic reticulum unfolded protein response GO:0030968, negative regulation of defense response GO:0031348	9.02644	0.00646
250279_at		AT5G13200	heat acclimation GO:0010286	8.99088	0.000648
251804_at		AT3G55430	carbohydrate metabolic process GO:0005975, response to chitin GO:0010200	8.93904	0.000908
249918_at		AT5G19240	tryptophan catabolic process GO:0006569, indoleacetic acid biosynthetic process GO:0009684	8.89047	0.000954
248337_at	LTI78	AT5G52310	response to stress GO:0006950, response to osmotic stress GO:0006970, response to desiccation GO:0009269, response to cold GO:0009409, response to cold GO:0009409, response to water deprivation GO:0009414, response to water deprivation GO:0009414, response to salt stress GO:0009651, response to abscisic acid stimulus GO:0009737, response to abscisic acid stimulus GO:0009737, leaf senescence GO:00…	8.8799	0.0103
254255_at		AT4G23220	response to molecule of bacterial origin GO:0002237, protein phosphorylation GO:0006468, systemic acquired resistance GO:0009627, salicylic acid biosynthetic process GO:0009697, phosphorylation GO:0016310	8.85152	0.000618
265674_at		AT2G32190	response to chitin GO:0010200	8.82732	0.00158
263210_at		AT1G10585	regulation of transcription, DNA-dependent GO:0006355; amino acid transport GO:0006865	8.8177	0.0451
259915_at		AT1G72790		8.77199	0.000865
261199_at		AT1G12950	drug transmembrane transport GO:0006855, root hair cell differentiation GO:0048765, transmembrane transport GO:0055085	8.762	0.0246
253113_at		AT4G35985		8.74241	0.000751
255524_at	ATPMEPCRB	AT4G02330	cell wall organization GO:0071555, response to cold GO:0009409, response to brassinosteroid stimulus GO:0009741, proline transport GO:0015824, cell wall modification GO:0042545, negative regulation of catalytic activity GO:0043086, pectin catabolic process GO:0045490	8.63599	0.00103
263231_at		AT1G05680	response to stress GO:0006950, metabolic process GO:0008152, toxin catabolic process GO:0009407, shoot morphogenesis GO:0010016, response to cyclopentenone GO:0010583, cellular response to water deprivation GO:0042631, cellular response to hydrogen peroxide GO:0070301, cellular response to abscisic acid stimulus GO:0071215, cellular hyperosmotic salinity response GO:0071475, indolebutyric acid me…	8.61675	0.00232
255132_at		AT4G08170	response to wounding GO:0009611, response to wounding GO:0009611, response to fungus GO:0009620, jasmonic acid biosynthetic process GO:0009695, response to jasmonic acid stimulus GO:0009753, phosphorylation GO:0016310, inositol trisphosphate metabolic process GO:0032957	8.59537	0.00582
253643_at		AT4G29780	response to wounding GO:0009611, response to mechanical stimulus GO:0009612, ethylene mediated signaling pathway GO:0009873, response to chitin GO:0010200	8.54544	0.0272
255064_at	EXO	AT4G08950	response to brassinosteroid stimulus GO:0009741, response to brassinosteroid stimulus GO:0009741, sterol biosynthetic process GO:0016126	8.48267	0.000595
254042_at	XTR6	AT4G25810	carbohydrate metabolic process GO:0005975, cellular glucan metabolic process GO:0006073, cell wall organization GO:0071555, metabolic process GO:0008152	8.47194	0.000897
253284_at		AT4G34150	protein targeting to membrane GO:0006612, cellular membrane fusion GO:0006944, response to cold GO:0009409, response to wounding GO:0009611, response to mechanical stimulus GO:0009612, response to absence of light GO:0009646, response to chitin GO:0010200, regulation of plant-type hypersensitive response GO:0010363, endoplasmic reticulum unfolded protein response GO:0030968, negative regulation o…	8.45333	0.00176
265670_s_at		AT2G32190, AT2G32210	response to chitin GO:0010200	8.44869	0.0013
256178_s_at	ILL5	AT1G51760, AT1G51780	proteolysis GO:0006508, metabolic process GO:0008152, response to wounding GO:0009611, regulation of systemic acquired resistance GO:0010112	8.41394	0.00204
251950_at		AT3G53600	respiratory burst involved in defense response GO:0002679; regulation of transcription, DNA-dependent GO:0006355; response to chitin GO:0010200; response to chitin GO:0010200; intracellular signal transduction GO:0035556	8.37496	0.00378
266017_at		AT2G18690	tryptophan catabolic process GO:0006569, protein targeting to membrane GO:0006612, indoleacetic acid biosynthetic process GO:0009684, salicylic acid mediated signaling pathway GO:0009863, response to chitin GO:0010200, regulation of plant-type hypersensitive response GO:0010363, negative regulation of programmed cell death GO:0043069, defense response to fungus GO:0050832	8.37013	0.000568
247925_at	TCH4	AT5G57560	carbohydrate metabolic process GO:0005975, cellular glucan metabolic process GO:0006073, cell wall organization GO:0071555, metabolic process GO:0008152, response to heat GO:0009408, response to cold GO:0009409, response to wounding GO:0009611, response to mechanical stimulus GO:0009612, response to mechanical stimulus GO:0009612, plant-type cell wall organization GO:0009664, response to auxin st…	8.25971	0.00569
260239_at		AT1G74360	MAPK cascade GO:0000165; respiratory burst involved in defense response GO:0002679; protein phosphorylation GO:0006468; protein phosphorylation GO:0006468; protein targeting to membrane GO:0006612; cellular membrane fusion GO:0006944; transmembrane receptor protein tyrosine kinase signaling pathway GO:0007169; detection of external stimulus GO:0009581; detection of biotic stimulus GO:0009595; sys…	8.24997	0.00247
259428_at	ATMPK11	AT1G01560	MAPK cascade GO:0000165; MAPK cascade GO:0000165; regulation of transcription, DNA-dependent GO:0006355; protein phosphorylation GO:0006468; protein targeting to membrane GO:0006612; cell communication GO:0007154; signal transduction GO:0007165; signal transduction GO:0007165; response to cold GO:0009409; response to water deprivation GO:0009414; detection of external stimulus GO:0009581; detecti…	8.2261	0.0049
249197_at	CML37	AT5G42380	ethylene biosynthetic process GO:0009693, response to ozone GO:0010193, heat acclimation GO:0010286, endoplasmic reticulum unfolded protein response GO:0030968, defense response by callose deposition GO:0052542	8.2174	0.0268
246368_at		AT1G51890	protein phosphorylation GO:0006468, protein targeting to membrane GO:0006612, salicylic acid mediated signaling pathway GO:0009863, regulation of plant-type hypersensitive response GO:0010363, phosphorylation GO:0016310, defense response to bacterium GO:0042742, negative regulation of programmed cell death GO:0043069, defense response to fungus GO:0050832	8.01254	0.00202
250669_at	PGIP2	AT5G06870	MAPK cascade GO:0000165; regulation of transcription, DNA-dependent GO:0006355; protein targeting to membrane GO:0006612; defense response GO:0006952; signal transduction GO:0007165; response to bacterium GO:0009617; jasmonic acid metabolic process GO:0009694; response to jasmonic acid stimulus GO:0009753; systemic acquired resistance, salicylic acid mediated signaling pathway GO:0009862; jasmoni…	7.97408	0.000862
245038_at	PLA2A	AT2G26560	MAPK cascade GO:0000165; response to molecule of bacterial origin GO:0002237; respiratory burst involved in defense response GO:0002679; regulation of response to biotic stimulus GO:0002831; protein targeting to membrane GO:0006612; lipid metabolic process GO:0006629; lipid metabolic process GO:0006629; cellular membrane fusion GO:0006944; metabolic process GO:0008152; cell death GO:0008219; dete…	7.95704	0.00118
248551_at	WR3	AT5G50200	protein targeting to membrane GO:0006612, anion transport GO:0006820, nucleotide transport GO:0006862, amino acid transport GO:0006865, ER to Golgi vesicle-mediated transport GO:0006888, cellular membrane fusion GO:0006944, response to wounding GO:0009611, systemic acquired resistance GO:0009627, response to nitrate GO:0010167, response to nitrate GO:0010167, regulation of plant-type hypersensiti…	7.94744	0.00414
251494_at		AT3G59350	protein phosphorylation GO:0006468, response to chitin GO:0010200, phosphorylation GO:0016310	7.93802	0.000958
245677_at		AT1G56660		7.91091	0.0127
260276_at		AT1G80450	amino acid transport GO:0006865, ER to Golgi vesicle-mediated transport GO:0006888, amino acid import GO:0043090	7.89912	0.00569
254447_at		AT4G20860	respiratory burst involved in defense response GO:0002679, amino acid transport GO:0006865, toxin catabolic process GO:0009407, response to nitrate GO:0010167, response to chitin GO:0010200, response to cyclopentenone GO:0010583, nitrate transport GO:0015706, proline transport GO:0015824, oxidation-reduction process GO:0055114	7.80173	0.00262
254396_at		AT4G21680	transport GO:0006810, oligopeptide transport GO:0006857, oligopeptide transport GO:0006857, response to nitrate GO:0010167, nitrate transport GO:0015706, nitrate assimilation GO:0042128, response to cadmium ion GO:0046686	7.78754	0.0022
262360_at		AT1G73080, AT1G73090	cGMP biosynthetic process GO:0006182, protein phosphorylation GO:0006468, protein phosphorylation GO:0006468, defense response GO:0006952, immune response GO:0006955, transmembrane receptor protein tyrosine kinase signaling pathway GO:0007169, response to wounding GO:0009611, response to ethylene stimulus GO:0009723, abscisic acid mediated signaling pathway GO:0009738, response to jasmonic acid s…	7.78182	0.00162
260237_at	MYB95	AT1G74430	regulation of transcription, DNA-dependent GO:0006355; jasmonic acid metabolic process GO:0009694; response to salicylic acid stimulus GO:0009751; response to jasmonic acid stimulus GO:0009753; response to jasmonic acid stimulus GO:0009753	7.72157	0.00302
252367_at	BT2	AT3G48360	regulation of transcription, DNA-dependent GO:0006355; regulation of transcription, DNA-dependent GO:0006355; circadian rhythm GO:0007623; response to cold GO:0009409; embryo sac development GO:0009553; pollen development GO:0009555; response to wounding GO:0009611; response to salt stress GO:0009651; response to auxin stimulus GO:0009733; auxin mediated signaling pathway GO:0009734; response to …	7.65046	0.0164
265530_at	OPR3	AT2G06050	tryptophan catabolic process GO:0006569, fatty acid biosynthetic process GO:0006633, signal transduction GO:0007165, lipid biosynthetic process GO:0008610, response to water deprivation GO:0009414, response to wounding GO:0009611, response to wounding GO:0009611, response to fungus GO:0009620, response to fungus GO:0009620, indoleacetic acid biosynthetic process GO:0009684, jasmonic acid metaboli…	7.58419	0.000585
253485_at	WRKY18	AT4G31800	response to molecule of bacterial origin GO:0002237; transcription, DNA-dependent GO:0006351; regulation of transcription, DNA-dependent GO:0006355; regulation of transcription, DNA-dependent GO:0006355; regulation of transcription, DNA-dependent GO:0006355; regulation of transcription, DNA-dependent GO:0006355; response to salicylic acid stimulus GO:0009751; response to chitin GO:0010200; respon…	7.58044	0.00514
252563_at	ATEXLA1	AT3G45970	unidimensional cell growth GO:0009826, plant-type cell wall loosening GO:0009828	7.52246	0.0016
254241_at	CRK11	AT4G23190	protein phosphorylation GO:0006468; response to oxidative stress GO:0006979; response to oxidative stress GO:0006979; response to wounding GO:0009611; defense response to bacterium, incompatible interaction GO:0009816; response to chitin GO:0010200; phosphorylation GO:0016310; endoplasmic reticulum unfolded protein response GO:0030968; defense response to fungus GO:0050832	7.50435	0.00202
260386_at		AT1G74010	amino acid transport GO:0006865, biosynthetic process GO:0009058	7.38924	0.0187
249765_at	SLAH3	AT5G24030	polyamine catabolic process GO:0006598, transport GO:0006810, ion transport GO:0006811, cellular ion homeostasis GO:0006873, phenylpropanoid metabolic process GO:0009698, response to nitrate GO:0010167, nitrate transport GO:0015706, cellular modified amino acid biosynthetic process GO:0042398, transmembrane transport GO:0055085	7.27547	0.00082
266545_at		AT2G35290	response to brassinosteroid stimulus GO:0009741	7.16165	0.0138
246405_at		AT1G57630	MAPK cascade GO:0000165; response to molecule of bacterial origin GO:0002237; protein targeting to membrane GO:0006612; defense response GO:0006952; signal transduction GO:0007165; salicylic acid biosynthetic process GO:0009697; defense response, incompatible interaction GO:0009814; salicylic acid mediated signaling pathway GO:0009863; jasmonic acid mediated signaling pathway GO:0009867; regulati…	7.13571	0.00516
261394_at		AT1G79680	cGMP biosynthetic process GO:0006182, protein phosphorylation GO:0006468, protein phosphorylation GO:0006468, defense response GO:0006952, response to bacterium GO:0009617, response to fungus GO:0009620, response to ethylene stimulus GO:0009723, response to salicylic acid stimulus GO:0009751, phosphorylation GO:0016310	7.13032	0.0107
266385_at	PR1	AT2G14610	MAPK cascade GO:0000165; regulation of response to biotic stimulus GO:0002831; protein targeting to membrane GO:0006612; defense response GO:0006952; defense response GO:0006952; detection of biotic stimulus GO:0009595; response to biotic stimulus GO:0009607; systemic acquired resistance GO:0009627; systemic acquired resistance GO:0009627; salicylic acid biosynthetic process GO:0009697; systemic …	7.0757	0.00155
266010_at		AT2G37430	respiratory burst involved in defense response GO:0002679; transcription, DNA-dependent GO:0006351; regulation of transcription, DNA-dependent GO:0006355; regulation of transcription, DNA-dependent GO:0006355; ethylene biosynthetic process GO:0009693; response to chitin GO:0010200; response to chitin GO:0010200; intracellular signal transduction GO:0035556	7.03097	0.00182
265414_at		AT2G16660	response to karrikin GO:0080167	7.01934	0.00618
264787_at	ERD7	AT2G17840	response to cold GO:0009409, response to cold GO:0009409, response to water deprivation GO:0009414, response to water deprivation GO:0009414, response to high light intensity GO:0009644, response to salt stress GO:0009651, response to abscisic acid stimulus GO:0009737, heat acclimation GO:0010286	7.01792	0.000752
247175_at	GCL1	AT5G65280		7.01329	0.0107
260798_at		AT1G78280	regulation of transcription, DNA-dependent GO:0006355; cell surface receptor signaling pathway GO:0007166; response to chitin GO:0010200; defense response by callose deposition GO:0052542	6.9402	0.00405
265618_at		AT2G25460	response to chitin GO:0010200	6.9138	0.0202
254085_at	HVA22D	AT4G24960	response to stress GO:0006950, response to desiccation GO:0009269, response to cold GO:0009409, response to cold GO:0009409, response to water deprivation GO:0009414, response to water deprivation GO:0009414, pollen development GO:0009555, response to salt stress GO:0009651, response to abscisic acid stimulus GO:0009737, response to abscisic acid stimulus GO:0009737, flower development GO:0009908…	6.88699	0.0114
253925_at	SHV3	AT4G26690	glycerol metabolic process GO:0006071, glycerol metabolic process GO:0006071, lipid metabolic process GO:0006629, plant-type cell wall biogenesis GO:0009832, cell tip growth GO:0009932, cell tip growth GO:0009932, trichome differentiation GO:0010026, root epidermal cell differentiation GO:0010053, guard cell morphogenesis GO:0010442, cell growth GO:0016049, carbohydrate biosynthetic process GO:00…	6.85954	0.00762
265648_at		AT2G27500	carbohydrate metabolic process GO:0005975, protein targeting to membrane GO:0006612, defense response GO:0006952, cell wall organization GO:0071555, metabolic process GO:0008152, salicylic acid mediated signaling pathway GO:0009863, jasmonic acid mediated signaling pathway GO:0009867, regulation of plant-type hypersensitive response GO:0010363	6.8528	0.000663
248353_at	CYP96A4	AT5G52320	oxidation-reduction process GO:0055114	6.83919	0.00141
255261_s_at	FUR1	AT4G05110, AT4G05120	transport GO:0006810, nucleoside transport GO:0015858, nucleoside transport GO:0015858, pyrimidine nucleoside transport GO:0015864	6.74907	0.0202
260915_at		AT1G02660	lipid metabolic process GO:0006629, lipid metabolic process GO:0006629	6.66226	0.00994
257919_at	MYB15	AT3G23250	respiratory burst involved in defense response GO:0002679; regulation of transcription, DNA-dependent GO:0006355; signal transduction GO:0007165; response to water deprivation GO:0009414; response to wounding GO:0009611; response to salt stress GO:0009651; jasmonic acid biosynthetic process GO:0009695; response to ethylene stimulus GO:0009723; response to ethylene stimulus GO:0009723; response to…	6.66128	0.0188
260405_at	ATGSTU11	AT1G69930	fatty acid beta-oxidation GO:0006635, response to stress GO:0006950, aging GO:0007568, toxin catabolic process GO:0009407, toxin catabolic process GO:0009407, response to toxin GO:0009636, cellular response to phosphate starvation GO:0016036, galactolipid biosynthetic process GO:0019375, cellular response to water deprivation GO:0042631, proteasomal ubiquitin-dependent protein catabolic process G…	6.6421	0.00112
260803_at	ATGSTU22	AT1G78340	toxin catabolic process GO:0009407, toxin catabolic process GO:0009407, response to toxin GO:0009636, response to cyclopentenone GO:0010583	6.61433	0.0475
252908_at		AT4G39670	respiratory burst involved in defense response GO:0002679, protein targeting to membrane GO:0006612, ER-nucleus signaling pathway GO:0006984, salicylic acid biosynthetic process GO:0009697, response to ethylene stimulus GO:0009723, abscisic acid mediated signaling pathway GO:0009738, salicylic acid mediated signaling pathway GO:0009863, jasmonic acid mediated signaling pathway GO:0009867, respons…	6.59401	0.00223
262228_at		AT1G68690	protein phosphorylation GO:0006468, phosphorylation GO:0016310	6.56807	0.0015
262164_at		AT1G78070		6.55414	0.00149
253684_at		AT4G29690	metabolic process GO:0008152, nucleotide metabolic process GO:0009117	6.54406	0.017
266316_at		AT2G27080		6.50615	0.00301
265723_at		AT2G32140	defense response GO:0006952, signal transduction GO:0007165, ethylene biosynthetic process GO:0009693, defense response by callose deposition GO:0052542	6.49544	0.00561
260429_at	JAZ6	AT1G72450	transcription, DNA-dependent GO:0006351; regulation of transcription, DNA-dependent GO:0006355; defense response GO:0006952; response to wounding GO:0009611; response to wounding GO:0009611; response to fungus GO:0009620; jasmonic acid metabolic process GO:0009694; jasmonic acid biosynthetic process GO:0009695; response to jasmonic acid stimulus GO:0009753; response to jasmonic acid stimulus GO:0…	6.44015	0.00104
260754_at		AT1G49000		6.42702	0.00404
245317_at		AT4G15610	amino acid transport GO:0006865, toxin catabolic process GO:0009407, response to nitrate GO:0010167, response to cyclopentenone GO:0010583, nitrate transport GO:0015706	6.41592	0.0132
248400_at		AT5G52020	transcription, DNA-dependent GO:0006351; regulation of transcription, DNA-dependent GO:0006355; ethylene mediated signaling pathway GO:0009873; positive regulation of transcription, DNA-dependent GO:0045893; defense response to fungus GO:0050832	6.38074	0.0193
264145_at	AtMC7	AT1G79310	proteolysis GO:0006508	6.31108	0.00141
260203_at	ANAC019	AT1G52890	transcription, DNA-dependent GO:0006351; regulation of transcription, DNA-dependent GO:0006355; regulation of transcription, DNA-dependent GO:0006355; protein targeting to membrane GO:0006612; signal transduction GO:0007165; multicellular organismal development GO:0007275; response to cold GO:0009409; response to water deprivation GO:0009414; response to water deprivation GO:0009414; response to …	6.30231	0.0042
254605_at		AT4G18950	protein phosphorylation GO:0006468, protein targeting to membrane GO:0006612, signal transduction GO:0007165, integrin-mediated signaling pathway GO:0007229, response to water deprivation GO:0009414, response to wounding GO:0009611, jasmonic acid biosynthetic process GO:0009695, response to ethylene stimulus GO:0009723, response to auxin stimulus GO:0009733, abscisic acid mediated signaling pathw…	6.26165	0.00101
251507_at		AT3G59080	proteolysis GO:0006508, response to chitin GO:0010200, defense response to fungus GO:0050832	6.24225	0.00279
266267_at	ATGSTU4	AT2G29460	toxin catabolic process GO:0009407, toxin catabolic process GO:0009407, response to toxin GO:0009636, response to cyclopentenone GO:0010583	6.23813	0.0343
255884_at		AT1G20310	protein targeting to membrane GO:0006612, ethylene biosynthetic process GO:0009693, salicylic acid mediated signaling pathway GO:0009863, jasmonic acid mediated signaling pathway GO:0009867, regulation of plant-type hypersensitive response GO:0010363	6.22422	0.000804
256417_s_at	FAD7	AT3G11170, AT5G05580	lipid metabolic process GO:0006629, fatty acid biosynthetic process GO:0006633, fatty acid biosynthetic process GO:0006633, unsaturated fatty acid biosynthetic process GO:0006636, lipid biosynthetic process GO:0008610, response to temperature stimulus GO:0009266, response to cold GO:0009409, oxidation-reduction process GO:0055114	6.15134	0.00196
247455_at	MYB96	AT5G62470	regulation of transcription, DNA-dependent GO:0006355; response to water deprivation GO:0009414; response to salt stress GO:0009651; response to abscisic acid stimulus GO:0009737; response to salicylic acid stimulus GO:0009751; regulation of gene expression GO:0010468	6.14991	0.00146
246927_s_at		AT5G25250, AT5G25260	cellular response to hypoxia GO:0071456	6.1358	0.000799
260522_x_at		AT2G41730	anaerobic respiration GO:0009061, anaerobic respiration GO:0009061	6.1283	0.00319
266232_at	AtPP2-B6	AT2G02310	defense response by callose deposition GO:0052542	6.12132	0.00535
253060_at		AT4G37710	cellular response to hypoxia GO:0071456	6.1154	0.0108
260656_at		AT1G19380	response to wounding GO:0009611, response to mechanical stimulus GO:0009612, response to chitin GO:0010200	6.11364	0.00365
261016_at	BGLU40	AT1G26560	carbohydrate metabolic process GO:0005975, metabolic process GO:0008152	6.1079	0.0234
247346_at	ATDGK2	AT5G63770	protein kinase C-activating G-protein coupled receptor signaling pathway GO:0007205, protein kinase C-activating G-protein coupled receptor signaling pathway GO:0007205, response to cold GO:0009409, response to wounding GO:0009611, phosphorylation GO:0016310, intracellular signal transduction GO:0035556, Golgi vesicle transport GO:0048193, root development GO:0048364, leaf development GO:0048366,…	6.06541	0.00371
251603_at		AT3G57760	protein phosphorylation GO:0006468, protein phosphorylation GO:0006468, toxin catabolic process GO:0009407, response to cyclopentenone GO:0010583, phosphorylation GO:0016310	6.06357	0.00129
251028_at		AT5G02230	metabolic process GO:0008152	6.0489	0.00459
248322_at		AT5G52760	MAPK cascade GO:0000165; response to molecule of bacterial origin GO:0002237; regulation of response to biotic stimulus GO:0002831; regulation of transcription, DNA-dependent GO:0006355; protein targeting to membrane GO:0006612; detection of external stimulus GO:0009581; detection of biotic stimulus GO:0009595; response to bacterium GO:0009617; systemic acquired resistance GO:0009627; salicylic a…	6.0413	0.00202
246858_at		AT5G25930	respiratory burst involved in defense response GO:0002679, protein phosphorylation GO:0006468, protein targeting to membrane GO:0006612, cellular membrane fusion GO:0006944, response to ethylene stimulus GO:0009723, abscisic acid mediated signaling pathway GO:0009738, response to chitin GO:0010200, regulation of plant-type hypersensitive response GO:0010363, phosphorylation GO:0016310, intracellu…	6.028	0.000984
265917_at	AtRLP19	AT2G15080	MAPK cascade GO:0000165; regulation of transcription, DNA-dependent GO:0006355; protein targeting to membrane GO:0006612; defense response GO:0006952; signal transduction GO:0007165; response to bacterium GO:0009617; systemic acquired resistance, salicylic acid mediated signaling pathway GO:0009862; jasmonic acid mediated signaling pathway GO:0009867; regulation of hydrogen peroxide metabolic pro…	6.02355	0.0224
249071_at		AT5G44050	drug transmembrane transport GO:0006855, transmembrane transport GO:0055085	6.0221	0.0106
251054_at	LECRKA4.1	AT5G01540	MAPK cascade GO:0000165; protein phosphorylation GO:0006468; protein targeting to membrane GO:0006612; cell communication GO:0007154; response to cold GO:0009409; detection of external stimulus GO:0009581; detection of biotic stimulus GO:0009595; response to external stimulus GO:0009605; response to abscisic acid stimulus GO:0009737; abscisic acid mediated signaling pathway GO:0009738; abscisic a…	5.99817	0.00176
254293_at	IQD22	AT4G23060	response to gibberellin stimulus GO:0009739	5.99354	0.002
253535_at	WRKY11	AT4G31550	respiratory burst involved in defense response GO:0002679; transcription, DNA-dependent GO:0006351; regulation of transcription, DNA-dependent GO:0006355; regulation of transcription, DNA-dependent GO:0006355; response to chitin GO:0010200; response to chitin GO:0010200; intracellular signal transduction GO:0035556; defense response to bacterium GO:0042742	5.95692	0.00147
250960_at		AT5G02940	maltose metabolic process GO:0000023, starch biosynthetic process GO:0019252	5.94107	0.00289
263935_at	PUB23	AT2G35930	MAPK cascade GO:0000165; respiratory burst involved in defense response GO:0002679; respiratory burst involved in defense response GO:0002679; protein targeting to membrane GO:0006612; cellular membrane fusion GO:0006944; defense response GO:0006952; defense response GO:0006952; response to water deprivation GO:0009414; systemic acquired resistance, salicylic acid mediated signaling pathway GO:00…	5.93033	0.00608
259629_at	WRR4	AT1G56510	defense response GO:0006952; defense response GO:0006952; signal transduction GO:0007165; defense response to fungus, incompatible interaction GO:0009817	5.91029	0.00618
263800_at		AT2G24600		5.86611	0.00288
259518_at	OPCL1	AT1G20510	metabolic process GO:0008152, response to wounding GO:0009611, response to wounding GO:0009611, response to fungus GO:0009620, jasmonic acid biosynthetic process GO:0009695, jasmonic acid biosynthetic process GO:0009695, phenylpropanoid metabolic process GO:0009698, response to jasmonic acid stimulus GO:0009753, response to chitin GO:0010200	5.85854	0.000582
254158_at		AT4G24380	response to wounding GO:0009611, response to fungus GO:0009620, ethylene biosynthetic process GO:0009693, jasmonic acid biosynthetic process GO:0009695, response to jasmonic acid stimulus GO:0009753, proline transport GO:0015824	5.85502	0.00633
253140_at	RHA3B	AT4G35480	defense response GO:0006952, ethylene biosynthetic process GO:0009693, response to chitin GO:0010200, heat acclimation GO:0010286, proline transport GO:0015824, protein ubiquitination GO:0016567	5.83811	0.00365
248090_at	MAPKKK15	AT5G55090	protein phosphorylation GO:0006468, phosphorylation GO:0016310	5.83622	0.0256
252866_at		AT4G39840		5.83313	0.0153
248895_at	FLS2	AT5G46330	protein phosphorylation GO:0006468, protein phosphorylation GO:0006468, defense response GO:0006952, transmembrane receptor protein tyrosine kinase signaling pathway GO:0007169, regulation of anion channel activity GO:0010359, detection of bacterium GO:0016045, phosphorylation GO:0016310, phosphorylation GO:0016310, defense response to bacterium GO:0042742, defense response to bacterium GO:004274…	5.82082	0.0131
248686_at		AT5G48540	response to karrikin GO:0080167	5.7979	0.000805
262085_at		AT1G56060		5.7949	0.00298
251176_at		AT3G63380	respiratory burst involved in defense response GO:0002679, ATP biosynthetic process GO:0006754, transport GO:0006810, ion transport GO:0006811, cation transport GO:0006812, calcium ion transport GO:0006816, calcium ion transport GO:0006816, cellular zinc ion homeostasis GO:0006882, metabolic process GO:0008152, response to nematode GO:0009624, response to chitin GO:0010200, endoplasmic reticulum …	5.78682	0.0173
258182_at	DXPS1	AT3G21500	aging GO:0007568, metabolic process GO:0008152, terpenoid biosynthetic process GO:0016114, terpenoid biosynthetic process GO:0016114	5.77293	0.00402
248293_at		AT5G53050	metabolic process GO:0008152	5.76943	0.000912
250942_at		AT5G03350	phosphorylation GO:0016310	5.75842	0.0013
259866_at		AT1G76640		5.73475	0.0378
247848_at		AT5G58120	defense response GO:0006952, defense response GO:0006952, signal transduction GO:0007165	5.72259	0.0211
259846_at		AT1G72140	transport GO:0006810, oligopeptide transport GO:0006857, oligopeptide transport GO:0006857, response to nematode GO:0009624, response to nematode GO:0009624	5.70939	0.0379
246366_at		AT1G51850	protein phosphorylation GO:0006468, oligopeptide transport GO:0006857, amino acid transport GO:0006865, phosphorylation GO:0016310	5.7044	0.013
265853_at		AT2G42360	respiratory burst involved in defense response GO:0002679, amino acid transport GO:0006865, response to chitin GO:0010200, proline transport GO:0015824, protein ubiquitination GO:0016567, protein ubiquitination GO:0016567, amino acid import GO:0043090	5.67907	0.00102
264746_at	WRKY6	AT1G62300	respiratory burst involved in defense response GO:0002679; transcription, DNA-dependent GO:0006351; regulation of transcription, DNA-dependent GO:0006355; regulation of transcription, DNA-dependent GO:0006355; toxin catabolic process GO:0009407; ethylene mediated signaling pathway GO:0009873; response to chitin GO:0010200; response to chitin GO:0010200; response to cyclopentenone GO:0010583; cell…	5.62673	0.00407
254289_at		AT4G22980	response to molecule of bacterial origin GO:0002237, protein targeting to membrane GO:0006612, metabolic process GO:0008152, salicylic acid biosynthetic process GO:0009697, salicylic acid mediated signaling pathway GO:0009863, jasmonic acid mediated signaling pathway GO:0009867, regulation of plant-type hypersensitive response GO:0010363, negative regulation of defense response GO:0031348, innate…	5.62377	0.00168
251745_at	SZF1	AT3G55980	respiratory burst involved in defense response GO:0002679; regulation of transcription, DNA-dependent GO:0006355; response to stress GO:0006950; response to wounding GO:0009611; response to mechanical stimulus GO:0009612; response to absence of light GO:0009646; ethylene biosynthetic process GO:0009693; ethylene mediated signaling pathway GO:0009873; response to chitin GO:0010200; response to chi…	5.6169	0.0261
250445_at		AT5G10760	MAPK cascade GO:0000165; proteolysis GO:0006508; proteolysis GO:0006508; systemic acquired resistance GO:0009627; defense response, incompatible interaction GO:0009814; response to endoplasmic reticulum stress GO:0034976	5.61382	0.000784
249494_at		AT5G39050		5.61012	0.0244
266800_at		AT2G22880	response to UV-B GO:0010224	5.59937	0.0191
258650_at		AT3G09830	protein phosphorylation GO:0006468, protein targeting to membrane GO:0006612, cellular membrane fusion GO:0006944, systemic acquired resistance GO:0009627, ethylene biosynthetic process GO:0009693, salicylic acid biosynthetic process GO:0009697, regulation of plant-type hypersensitive response GO:0010363, phosphorylation GO:0016310, regulation of defense response GO:0031347, negative regulation o…	5.58951	0.00113
256766_at	PCC1	AT3G22231	response to bacterium GO:0009617, response to fungus GO:0009620	5.56157	0.000796
257022_at	AZF2	AT3G19580	respiratory burst involved in defense response GO:0002679; signal transduction GO:0007165; response to water deprivation GO:0009414; response to water deprivation GO:0009414; response to wounding GO:0009611; response to ethylene stimulus GO:0009723; response to auxin stimulus GO:0009733; response to abscisic acid stimulus GO:0009737; response to abscisic acid stimulus GO:0009737; abscisic acid me…	5.54892	0.0102
265680_at		AT2G32150	metabolic process GO:0008152	5.52539	0.0049
262887_at		AT1G14780	defense response GO:0006952, plant-type hypersensitive response GO:0009626, proline transport GO:0015824, innate immune response GO:0045087	5.50759	0.00365
262901_at		AT1G59910	cellular component organization GO:0016043, actin cytoskeleton organization GO:0030036	5.49909	0.00219
249459_at		AT5G39580	amino acid transport GO:0006865, response to oxidative stress GO:0006979, hydrogen peroxide catabolic process GO:0042744, defense response to fungus GO:0050832, oxidation-reduction process GO:0055114	5.49858	0.00288
261261_at		AT1G26730	transport GO:0006810, phosphate ion transport GO:0006817, phosphate ion transport GO:0006817, cellular response to phosphate starvation GO:0016036	5.48722	0.000946
252234_at	ATPSK4	AT3G49780	multicellular organismal development GO:0007275, cell proliferation GO:0008283, cell proliferation GO:0008283, organ morphogenesis GO:0009887, cell differentiation GO:0030154, cell differentiation GO:0030154	5.48353	0.0135
246488_at		AT5G16010	lipid metabolic process GO:0006629	5.47369	0.0236
251114_at		AT5G01380	transcription, DNA-dependent GO:0006351; regulation of transcription, DNA-dependent GO:0006355; regulation of transcription, DNA-dependent GO:0006355; regulation of transcription, DNA-dependent GO:0006355; toxin catabolic process GO:0009407; response to cyclopentenone GO:0010583	5.46603	0.0112
253696_at	CKX4	AT4G29740	cytokinin metabolic process GO:0009690, cytokinin catabolic process GO:0009823, cytokinin catabolic process GO:0009823, oxidation-reduction process GO:0055114	5.43361	0.0131
254256_at	CRK10	AT4G23180	protein phosphorylation GO:0006468, cellular response to nitrogen starvation GO:0006995, phosphorylation GO:0016310	5.42262	0.0239
251774_at		AT3G55840	respiratory burst involved in defense response GO:0002679, defense response GO:0006952, ethylene biosynthetic process GO:0009693, response to chitin GO:0010200, intracellular signal transduction GO:0035556	5.42238	0.0129
249325_at	UPM1	AT5G40850	threonine catabolic process GO:0006567, porphyrin-containing compound biosynthetic process GO:0006779, porphyrin-containing compound biosynthetic process GO:0006779, metabolic process GO:0008152, siroheme biosynthetic process GO:0019354, methylation GO:0032259, oxidation-reduction process GO:0055114	5.40854	0.00147
254432_at		AT4G20830, AT4G20840	respiratory burst involved in defense response GO:0002679, protein targeting to membrane GO:0006612, cellular membrane fusion GO:0006944, response to oxidative stress GO:0006979, response to oxidative stress GO:0006979, response to wounding GO:0009611, response to chitin GO:0010200, regulation of plant-type hypersensitive response GO:0010363, endoplasmic reticulum unfolded protein response GO:003…	5.40626	0.000764
262912_at		AT1G59740	transport GO:0006810, oligopeptide transport GO:0006857, oligopeptide transport GO:0006857, response to nematode GO:0009624, response to nematode GO:0009624	5.40445	0.00372
258616_at		AT3G02880	respiratory burst involved in defense response GO:0002679, protein phosphorylation GO:0006468, protein phosphorylation GO:0006468, amino acid transport GO:0006865, ER to Golgi vesicle-mediated transport GO:0006888, transmembrane receptor protein tyrosine kinase signaling pathway GO:0007169, response to abscisic acid stimulus GO:0009737, response to chitin GO:0010200, phosphorylation GO:0016310, a…	5.39309	0.00182
264042_at	ST	AT2G03760	MAPK cascade GO:0000165; regulation of response to biotic stimulus GO:0002831; protein targeting to membrane GO:0006612; defense response GO:0006952; defense response GO:0006952; detection of biotic stimulus GO:0009595; response to symbiotic fungus GO:0009610; response to salt stress GO:0009651; salicylic acid biosynthetic process GO:0009697; response to salicylic acid stimulus GO:0009751; system…	5.38948	0.00441
263754_at		AT2G21510	protein folding GO:0006457, protein folding GO:0006457, response to stress GO:0006950	5.36663	0.00278
252126_at		AT3G50950	defense response GO:0006952, defense response GO:0006952	5.35497	0.00114
250149_at		AT5G14700	lignin biosynthetic process GO:0009809, cellular metabolic process GO:0044237	5.35348	0.00665
267384_at		AT2G44370	oligopeptide transport GO:0006857, amino acid transport GO:0006865, oxidation-reduction process GO:0055114	5.34923	0.00839
255116_at		AT4G08850	protein phosphorylation GO:0006468, oligopeptide transport GO:0006857, cellular response to nitrogen starvation GO:0006995, systemic acquired resistance GO:0009627, phosphorylation GO:0016310, regulation of defense response GO:0031347	5.34141	0.00427
264389_at		AT1G11960		5.34049	0.00204
257029_at		AT3G19240		5.32384	0.00493
248205_at		AT5G54300	proline transport GO:0015824	5.27934	0.0314
250323_at		AT5G12880		5.2699	0.000625
256576_at	PMZ	AT3G28210	protein targeting to membrane GO:0006612, signal transduction GO:0007165, toxin catabolic process GO:0009407, response to water deprivation GO:0009414, response to wounding GO:0009611, response to ethylene stimulus GO:0009723, response to auxin stimulus GO:0009733, response to abscisic acid stimulus GO:0009737, abscisic acid mediated signaling pathway GO:0009738, response to jasmonic acid stimulu…	5.25138	0.0136
261445_at	NSL1	AT1G28380	MAPK cascade GO:0000165; respiratory burst involved in defense response GO:0002679; regulation of response to biotic stimulus GO:0002831; protein targeting to membrane GO:0006612; anion transport GO:0006820; nucleotide transport GO:0006862; ER to Golgi vesicle-mediated transport GO:0006888; cellular membrane fusion GO:0006944; defense response GO:0006952; immune response GO:0006955; ER-nucleus si…	5.23173	0.00152
254975_at		AT4G10500	systemic acquired resistance GO:0009627, salicylic acid biosynthetic process GO:0009697, secondary metabolic process GO:0019748, oxidation-reduction process GO:0055114	5.19787	0.0275
247026_at	MAPKKK19	AT5G67080	protein phosphorylation GO:0006468, response to water deprivation GO:0009414, response to ethylene stimulus GO:0009723, response to abscisic acid stimulus GO:0009737, abscisic acid mediated signaling pathway GO:0009738, phosphorylation GO:0016310, intracellular signal transduction GO:0035556, hyperosmotic salinity response GO:0042538	5.18573	0.00844
246996_at	LBD37	AT5G67420	nitrogen compound metabolic process GO:0006807, simple leaf morphogenesis GO:0060776	5.18402	0.00139
254770_at		AT4G13340	cell wall organization GO:0071555	5.1639	0.000988
248981_at	NPR3	AT5G45110	protein targeting to membrane GO:0006612; cellular membrane fusion GO:0006944; defense response GO:0006952; response to xenobiotic stimulus GO:0009410; response to bacterium GO:0009617; systemic acquired resistance GO:0009627; salicylic acid biosynthetic process GO:0009697; defense response to bacterium, incompatible interaction GO:0009816; defense response to fungus, incompatible interaction GO:…	5.15562	0.00385
267261_at		AT2G23120	response to cold GO:0009409, response to water deprivation GO:0009414, response to abscisic acid stimulus GO:0009737	5.09419	0.00255
264660_at	HEMA2	AT1G09940	porphyrin-containing compound biosynthetic process GO:0006779, porphyrin-containing compound biosynthetic process GO:0006779, protoporphyrinogen IX biosynthetic process GO:0006782, heme biosynthetic process GO:0006783, heme biosynthetic process GO:0006783, response to oxidative stress GO:0006979, response to oxidative stress GO:0006979, response to wounding GO:0009611, response to chitin GO:00102…	5.08153	0.00139
265008_at	MLO6	AT1G61560	defense response GO:0006952; defense response GO:0006952; cell death GO:0008219; cell death GO:0008219; response to biotic stimulus GO:0009607; defense response to fungus, incompatible interaction GO:0009817; defense response by callose deposition GO:0052542	5.08034	0.00233
265452_at	ATAIB	AT2G46510	transcription, DNA-dependent GO:0006351; regulation of transcription, DNA-dependent GO:0006355; regulation of transcription, DNA-dependent GO:0006355; regulation of transcription, DNA-dependent GO:0006355; protein targeting to membrane GO:0006612; signal transduction GO:0007165; response to water deprivation GO:0009414; response to wounding GO:0009611; response to wounding GO:0009611; response to…	5.07137	0.00242
264434_at		AT1G10340	response to molecule of bacterial origin GO:0002237, detection of external stimulus GO:0009581, detection of biotic stimulus GO:0009595, systemic acquired resistance GO:0009627, salicylic acid biosynthetic process GO:0009697	5.06734	0.00139
262813_at		AT1G11670	drug transmembrane transport GO:0006855, transmembrane transport GO:0055085	5.06639	0.00129
254387_at	ATMSRB9	AT4G21850	electron transport chain GO:0022900, oxidation-reduction process GO:0055114	5.04909	0.00662
249266_at		AT5G41670	pentose-phosphate shunt GO:0006098, response to sucrose stimulus GO:0009744, response to sucrose stimulus GO:0009744, response to glucose stimulus GO:0009749, response to glucose stimulus GO:0009749, response to fructose stimulus GO:0009750, response to fructose stimulus GO:0009750, response to cadmium ion GO:0046686, oxidation-reduction process GO:0055114	5.04645	0.00251
263216_s_at		AT1G30720, AT1G30730	oxidation-reduction process GO:0055114	5.02956	0.00384
257840_at	AGC2-1	AT3G25250	protein phosphorylation GO:0006468, protein phosphorylation GO:0006468, defense response GO:0006952, response to oxidative stress GO:0006979, response to wounding GO:0009611, response to chitin GO:0010200, phosphorylation GO:0016310	5.00334	0.00157
248770_at		AT5G47740	response to stress GO:0006950, phosphorylation GO:0016310	4.98329	0.0021
256310_at	ERD4	AT1G30360		4.97541	0.00275
253571_at		AT4G31000		4.97199	0.0013
254027_at		AT4G25835		4.96856	0.00137
266071_at		AT2G18670, AT2G18680	protein ubiquitination GO:0016567, endoplasmic reticulum unfolded protein response GO:0030968	4.96747	0.000857
249848_at	NIC3	AT5G23220	metabolic process GO:0008152, metabolic process GO:0008152	4.95241	0.047
259925_at	PR5	AT1G75040	MAPK cascade GO:0000165; respiratory burst involved in defense response GO:0002679; regulation of response to biotic stimulus GO:0002831; regulation of transcription, DNA-dependent GO:0006355; protein targeting to membrane GO:0006612; cellular membrane fusion GO:0006944; defense response GO:0006952; detection of biotic stimulus GO:0009595; response to biotic stimulus GO:0009607; response to virus…	4.94676	0.00504
261899_at	CCR2	AT1G80820	defense response GO:0006952, response to cold GO:0009409, lignin biosynthetic process GO:0009809, response to chitin GO:0010200, cellular metabolic process GO:0044237, defense response to fungus GO:0050832, oxidation-reduction process GO:0055114	4.94425	0.00212
248964_at	CYP707A3	AT5G45340	response to stress GO:0006950, response to water deprivation GO:0009414, response to red or far red light GO:0009639, response to abscisic acid stimulus GO:0009737, response to chitin GO:0010200, electron transport chain GO:0022900, response to deep water GO:0030912, secretion by cell GO:0032940, abscisic acid catabolic process GO:0046345, abscisic acid catabolic process GO:0046345, oxidation-red…	4.93414	0.0155
247704_at	RTFL5	AT5G59510	proline transport GO:0015824, shoot development GO:0048367	4.92598	0.022
246943_at		AT5G25440	response to molecule of bacterial origin GO:0002237, protein phosphorylation GO:0006468, protein targeting to membrane GO:0006612, cellular membrane fusion GO:0006944, systemic acquired resistance GO:0009627, salicylic acid biosynthetic process GO:0009697, regulation of plant-type hypersensitive response GO:0010363, phosphorylation GO:0016310, regulation of defense response GO:0031347, negative r…	4.91515	0.00126
247431_at	SRO5	AT5G62520	response to stress GO:0006950, multicellular organismal development GO:0007275, response to salt stress GO:0009651, response to chitin GO:0010200, reactive oxygen species metabolic process GO:0072593	4.90467	0.00329
258037_at	4CL5	AT3G21230	metabolic process GO:0008152, response to wounding GO:0009611, phenylpropanoid metabolic process GO:0009698, phenylpropanoid biosynthetic process GO:0009699, coumarin biosynthetic process GO:0009805, positive regulation of flavonoid biosynthetic process GO:0009963, defense response by callose deposition GO:0052542	4.90355	0.00386
246987_at	MYBR1	AT5G67300	transcription, DNA-dependent GO:0006351; regulation of transcription, DNA-dependent GO:0006355; regulation of transcription, DNA-dependent GO:0006355; response to stress GO:0006950; response to water deprivation GO:0009414; response to salt stress GO:0009651; response to ethylene stimulus GO:0009723; response to auxin stimulus GO:0009733; response to abscisic acid stimulus GO:0009737; response to…	4.89967	0.000578
254247_at		AT4G23260	maltose metabolic process GO:0000023, protein phosphorylation GO:0006468, response to abscisic acid stimulus GO:0009737, phosphorylation GO:0016310, starch biosynthetic process GO:0019252	4.89665	0.00447
266536_at		AT2G16900	respiratory burst involved in defense response GO:0002679, response to oxidative stress GO:0006979, response to wounding GO:0009611, response to chitin GO:0010200, defense response by callose deposition GO:0052542	4.88826	0.0111
254562_at	CYP707A1	AT4G19230	response to stress GO:0006950, response to red or far red light GO:0009639, abscisic acid metabolic process GO:0009687, response to abscisic acid stimulus GO:0009737, electron transport chain GO:0022900, response to deep water GO:0030912, secretion by cell GO:0032940, abscisic acid catabolic process GO:0046345, release of seed from dormancy GO:0048838, defense response to fungus GO:0050832, oxida…	4.87308	0.000815
260686_at		AT1G17620		4.86569	0.00168
250821_at		AT5G05190	response to molecule of bacterial origin GO:0002237, respiratory burst involved in defense response GO:0002679, response to chitin GO:0010200	4.86549	0.00219
263783_at	WRKY46	AT2G46400	transcription, DNA-dependent GO:0006351; regulation of transcription, DNA-dependent GO:0006355; regulation of transcription, DNA-dependent GO:0006355; regulation of transcription, DNA-dependent GO:0006355; systemic acquired resistance GO:0009627; salicylic acid biosynthetic process GO:0009697; response to chitin GO:0010200	4.86376	0.0326
259129_at	PTF1	AT3G02150	transcription, DNA-dependent GO:0006351; regulation of transcription, DNA-dependent GO:0006355; regulation of transcription, DNA-dependent GO:0006355; multicellular organismal development GO:0007275; jasmonic acid metabolic process GO:0009694; response to jasmonic acid stimulus GO:0009753; leaf morphogenesis GO:0009965; cell differentiation GO:0030154; regulation of defense response GO:0031347; p…	4.84967	0.00297
246779_at	PNC2	AT5G27520	protein targeting to membrane GO:0006612, fatty acid beta-oxidation GO:0006635, fatty acid beta-oxidation GO:0006635, transport GO:0006810, transport GO:0006810, mitochondrial transport GO:0006839, response to water deprivation GO:0009414, response to wounding GO:0009611, response to fungus GO:0009620, jasmonic acid biosynthetic process GO:0009695, response to ethylene stimulus GO:0009723, respon…	4.84703	0.00233
260623_at	ATNRT2:1	AT1G08090	response to nitrate GO:0010167, nitrate transport GO:0015706, nitrate transport GO:0015706, nitrate transport GO:0015706, nitrate assimilation GO:0042128, lateral root development GO:0048527, transmembrane transport GO:0055085	4.8346	0.0254
262133_at	SULTR1;2	AT1G78000	transition metal ion transport GO:0000041, transport GO:0006810, oligopeptide transport GO:0006857, sulfate transport GO:0008272, sulfate transport GO:0008272, cellular response to sulfate starvation GO:0009970, response to nitrate GO:0010167, nitrate transport GO:0015706, transmembrane transport GO:0055085, selenate transport GO:0080160	4.82078	0.0334
246432_at	RGL3	AT5G17490	transcription, DNA-dependent GO:0006351; regulation of transcription, DNA-dependent GO:0006355; regulation of transcription, DNA-dependent GO:0006355; multicellular organismal development GO:0007275; gibberellin biosynthetic process GO:0009686; jasmonic acid metabolic process GO:0009694; response to ethylene stimulus GO:0009723; response to abscisic acid stimulus GO:0009737; response to gibberell…	4.81248	0.00609
253203_at	ADC2	AT4G34710	arginine catabolic process GO:0006527, polyamine biosynthetic process GO:0006596, protein targeting to membrane GO:0006612, response to osmotic stress GO:0006970, response to oxidative stress GO:0006979, response to oxidative stress GO:0006979, signal transduction GO:0007165, spermidine biosynthetic process GO:0008295, response to cold GO:0009409, response to water deprivation GO:0009414, putresc…	4.80367	0.00385
252084_at	AtSAT1	AT3G51970	lipid metabolic process GO:0006629, steroid metabolic process GO:0008202, sterol catabolic process GO:0016127, sterol esterification GO:0034434	4.7716	0.00602
266993_at		AT2G39210	amino acid transport GO:0006865, ER to Golgi vesicle-mediated transport GO:0006888, systemic acquired resistance GO:0009627, response to endoplasmic reticulum stress GO:0034976, amino acid import GO:0043090, defense response to fungus GO:0050832, transmembrane transport GO:0055085	4.7666	0.000927
258764_at		AT3G10720	cell wall organization GO:0071555, sterol biosynthetic process GO:0016126, cell wall modification GO:0042545, cell wall modification GO:0042545, negative regulation of catalytic activity GO:0043086, pectin catabolic process GO:0045490	4.76342	0.00176
250455_at	PROPEP4	AT5G09980	defense response GO:0006952, response to jasmonic acid stimulus GO:0009753	4.74823	0.0131
253827_at		AT4G28085	jasmonic acid metabolic process GO:0009694, response to jasmonic acid stimulus GO:0009753	4.73305	0.0181
253664_at	ATR2	AT4G30210	phenylpropanoid metabolic process GO:0009698, phenylpropanoid metabolic process GO:0009698, oxidation-reduction process GO:0055114	4.71799	0.000915
259365_at		AT1G13300	transition metal ion transport GO:0000041; regulation of transcription, DNA-dependent GO:0006355; cellular response to phosphate starvation GO:0016036; primary root development GO:0080022	4.71736	0.00901
262226_at		AT1G53885, AT1G53903		4.70865	0.0185
258507_at		AT3G06500	circadian rhythm GO:0007623, metabolic process GO:0008152, ethylene biosynthetic process GO:0009693	4.70211	0.0101
253628_at	XTH18	AT4G30280	carbohydrate metabolic process GO:0005975, cellular glucan metabolic process GO:0006073, cell wall organization GO:0071555, metabolic process GO:0008152, xyloglucan metabolic process GO:0010411	4.69416	0.000882
261748_at		AT1G76070	response to chitin GO:0010200, defense response to fungus GO:0050832	4.67433	0.00257
253271_s_at	ASK12	AT4G34210, AT4G34470	ubiquitin-dependent protein catabolic process GO:0006511, ubiquitin-dependent protein catabolic process GO:0006511, protein ubiquitination GO:0016567	4.66019	0.012
254231_at	WRKY53	AT4G23810	MAPK cascade GO:0000165; regulation of response to biotic stimulus GO:0002831; transcription, DNA-dependent GO:0006351; regulation of transcription, DNA-dependent GO:0006355; regulation of transcription, DNA-dependent GO:0006355; regulation of transcription, DNA-dependent GO:0006355; protein targeting to membrane GO:0006612; detection of biotic stimulus GO:0009595; salicylic acid biosynthetic pro…	4.65912	0.0064
261719_at		AT1G18390	respiratory burst involved in defense response GO:0002679, protein phosphorylation GO:0006468, ER-nucleus signaling pathway GO:0006984, toxin catabolic process GO:0009407, response to chitin GO:0010200, response to cyclopentenone GO:0010583, phosphorylation GO:0016310, response to endoplasmic reticulum stress GO:0034976, cellular response to biotic stimulus GO:0071216	4.58107	0.00205
245041_at	AR781	AT2G26530	protein targeting to membrane GO:0006612, response to wounding GO:0009611, response to mechanical stimulus GO:0009612, response to absence of light GO:0009646, salicylic acid mediated signaling pathway GO:0009863, jasmonic acid mediated signaling pathway GO:0009867, response to chitin GO:0010200, regulation of plant-type hypersensitive response GO:0010363	4.58021	0.00139
255543_at		AT4G01870	proteolysis GO:0006508, toxin catabolic process GO:0009407, response to ethylene stimulus GO:0009723, abscisic acid mediated signaling pathway GO:0009738, response to cyclopentenone GO:0010583, methylglyoxal catabolic process to D-lactate GO:0019243, intracellular signal transduction GO:0035556	4.57405	0.00839
253872_at	RD26	AT4G27410	transcription, DNA-dependent GO:0006351; regulation of transcription, DNA-dependent GO:0006355; signal transduction GO:0007165; multicellular organismal development GO:0007275; response to cold GO:0009409; response to water deprivation GO:0009414; response to water deprivation GO:0009414; response to wounding GO:0009611; response to ethylene stimulus GO:0009723; response to auxin stimulus GO:0009…	4.56206	0.00234
255844_at		AT2G33580	protein phosphorylation GO:0006468, response to chitin GO:0010200, phosphorylation GO:0016310, cell wall macromolecule catabolic process GO:0016998	4.55272	0.0302
256177_at		AT1G51620	respiratory burst involved in defense response GO:0002679, protein phosphorylation GO:0006468, response to chitin GO:0010200, proline transport GO:0015824, phosphorylation GO:0016310	4.54768	0.0221
259137_at		AT3G10300	heat acclimation GO:0010286, actin filament-based movement GO:0030048, Golgi localization GO:0051645, mitochondrion localization GO:0051646, peroxisome localization GO:0060151	4.54372	0.00125
267028_at	WRKY33	AT2G38470	MAPK cascade GO:0000165; respiratory burst involved in defense response GO:0002679; regulation of response to biotic stimulus GO:0002831; transcription, DNA-dependent GO:0006351; regulation of transcription, DNA-dependent GO:0006355; regulation of transcription, DNA-dependent GO:0006355; regulation of transcription, DNA-dependent GO:0006355; protein targeting to membrane GO:0006612; cellular memb…	4.54308	0.0153
265204_at		AT2G36650		4.52921	0.0076
245151_at		AT2G47550	cell wall organization GO:0071555, cell wall modification GO:0042545, negative regulation of catalytic activity GO:0043086, pectin catabolic process GO:0045490	4.52698	0.00886
246988_at		AT5G67340	MAPK cascade GO:0000165; N-terminal protein myristoylation GO:0006499; protein targeting to membrane GO:0006612; amino acid transport GO:0006865; cellular membrane fusion GO:0006944; ER-nucleus signaling pathway GO:0006984; cell communication GO:0007154; response to cold GO:0009409; response to water deprivation GO:0009414; response to external stimulus GO:0009605; response to wounding GO:0009611…	4.50869	0.00404
252671_at		AT3G44190	toxin catabolic process GO:0009407, response to chitin GO:0010200, response to cyclopentenone GO:0010583, hydrogen peroxide catabolic process GO:0042744, para-aminobenzoic acid metabolic process GO:0046482, oxidation-reduction process GO:0055114	4.48972	0.00165
250053_at		AT5G17850	transport GO:0006810, ion transport GO:0006811, cation transport GO:0006812, potassium ion transport GO:0006813, sodium ion transport GO:0006814, transmembrane transport GO:0055085	4.48819	0.00381
253632_at	TET9	AT4G30430	aging GO:0007568	4.48735	0.00705
247351_at	ANAC102	AT5G63790	response to hypoxia GO:0001666; transcription, DNA-dependent GO:0006351; regulation of transcription, DNA-dependent GO:0006355; multicellular organismal development GO:0007275; endoplasmic reticulum unfolded protein response GO:0030968	4.47847	0.00174
247279_at	AGP1	AT5G64310	response to chitin GO:0010200	4.4652	0.00533
254850_at		AT4G12000	response to oxidative stress GO:0006979	4.42191	0.00772
256170_at		AT1G51790	respiratory burst involved in defense response GO:0002679, protein phosphorylation GO:0006468, oligopeptide transport GO:0006857, amino acid transport GO:0006865, response to chitin GO:0010200, phosphorylation GO:0016310	4.40799	0.0164
259729_at		AT1G77640	transcription, DNA-dependent GO:0006351; regulation of transcription, DNA-dependent GO:0006355; regulation of transcription, DNA-dependent GO:0006355; response to brassinosteroid stimulus GO:0009741; ethylene mediated signaling pathway GO:0009873	4.40693	0.00118
250399_at		AT5G10750		4.40674	0.0016
252045_at	PUB22	AT3G52450	respiratory burst involved in defense response GO:0002679, respiratory burst involved in defense response GO:0002679, amino acid transport GO:0006865, defense response GO:0006952, defense response GO:0006952, response to water deprivation GO:0009414, response to chitin GO:0010200, response to chitin GO:0010200, proline transport GO:0015824, protein ubiquitination GO:0016567, protein ubiquitinatio…	4.40514	0.00514
263421_at	EXL5	AT2G17230		4.40413	0.000894
245567_at	GLP9	AT4G14630	transition metal ion transport GO:0000041, response to salt stress GO:0009651	4.40326	0.0119
248226_at		AT5G53750	response to wounding GO:0009611, response to wounding GO:0009611, response to fungus GO:0009620, jasmonic acid biosynthetic process GO:0009695, response to jasmonic acid stimulus GO:0009753	4.39058	0.00112
263478_at		AT2G31880	protein phosphorylation GO:0006468, protein phosphorylation GO:0006468, defense response GO:0006952, transmembrane receptor protein tyrosine kinase signaling pathway GO:0007169, positive regulation of cell death GO:0010942, phosphorylation GO:0016310, positive regulation of defense response GO:0031349, negative regulation of floral organ abscission GO:0060862	4.37602	0.00538
253879_s_at		AT4G27560, AT4G27570	metabolic process GO:0008152	4.34952	0.0095
264616_at		AT2G17740	respiratory burst involved in defense response GO:0002679, oligopeptide transport GO:0006857, systemic acquired resistance GO:0009627, response to chitin GO:0010200, response to endoplasmic reticulum stress GO:0034976, oxidation-reduction process GO:0055114	4.34226	0.0171
247730_at	UGT76E1	AT5G59580	metabolic process GO:0008152	4.2874	0.0331
248524_s_at		AT5G50570, AT5G50670	transcription, DNA-dependent GO:0006351; regulation of transcription, DNA-dependent GO:0006355; regulation of transcription, DNA-dependent GO:0006355; anther development GO:0048653	4.28255	0.0137
249979_s_at		AT5G18860, AT5G18890	inosine catabolic process GO:0006148, adenosine catabolic process GO:0006154, response to wounding GO:0009611, response to jasmonic acid stimulus GO:0009753	4.28064	0.0341
264862_at		AT1G24330	protein ubiquitination GO:0016567	4.27461	0.0314
247776_at	PLC4	AT5G58700	lipid metabolic process GO:0006629, lipid metabolic process GO:0006629, signal transduction GO:0007165, signal transduction GO:0007165, lipid catabolic process GO:0016042, actin filament-based movement GO:0030048, intracellular signal transduction GO:0035556, intracellular signal transduction GO:0035556, D-xylose metabolic process GO:0042732, Golgi localization GO:0051645, mitochondrion localizat…	4.26872	0.00509
261060_at		AT1G17340	inositol trisphosphate metabolic process GO:0032957, inositol phosphate dephosphorylation GO:0046855	4.26571	0.00403
256627_at		AT3G19970	protein targeting to membrane GO:0006612, response to water deprivation GO:0009414, response to wounding GO:0009611, response to fungus GO:0009620, jasmonic acid biosynthetic process GO:0009695, response to jasmonic acid stimulus GO:0009753, salicylic acid mediated signaling pathway GO:0009863, jasmonic acid mediated signaling pathway GO:0009867, response to chitin GO:0010200, regulation of plant…	4.26457	0.0142
249140_at		AT5G43190	ubiquitin-dependent protein catabolic process GO:0006511, amino acid transport GO:0006865, lipid transport GO:0006869, proline transport GO:0015824	4.24328	0.0104
247137_at	CPK28	AT5G66210	protein phosphorylation GO:0006468, protein phosphorylation GO:0006468, response to chitin GO:0010200, phosphorylation GO:0016310	4.24121	0.0102
251884_at		AT3G54150	metabolic process GO:0008152, response to ethylene stimulus GO:0009723, abscisic acid mediated signaling pathway GO:0009738, methylation GO:0032259, intracellular signal transduction GO:0035556	4.23803	0.00365
248100_at		AT5G55180	carbohydrate metabolic process GO:0005975, metabolic process GO:0008152	4.23401	0.0326
266658_at		AT2G25735	response to molecule of bacterial origin GO:0002237, respiratory burst involved in defense response GO:0002679, response to oxidative stress GO:0006979, response to wounding GO:0009611, response to chitin GO:0010200, endoplasmic reticulum unfolded protein response GO:0030968, intracellular signal transduction GO:0035556, defense response to fungus GO:0050832	4.23309	0.0127
252827_at	CYP79B2	AT4G39950	defense response to oomycetes GO:0002229, tryptophan catabolic process GO:0006569, tryptophan catabolic process GO:0006569, defense response GO:0006952, response to bacterium GO:0009617, indoleacetic acid biosynthetic process GO:0009684, indoleacetic acid biosynthetic process GO:0009684, indoleacetic acid biosynthetic process GO:0009684, camalexin biosynthetic process GO:0010120, cysteine biosynt…	4.23072	0.00206
250289_at		AT5G13190	protein targeting to membrane GO:0006612, response to absence of light GO:0009646, salicylic acid mediated signaling pathway GO:0009863, jasmonic acid mediated signaling pathway GO:0009867, regulation of plant-type hypersensitive response GO:0010363, endoplasmic reticulum unfolded protein response GO:0030968, negative regulation of plant-type hypersensitive response GO:0034051	4.22562	0.00205
246868_at		AT5G26010	iron ion transport GO:0006826, metabolic process GO:0008152, cellular response to iron ion starvation GO:0010106, response to nitrate GO:0010167, nitrate transport GO:0015706	4.22441	0.0261
245734_at		AT1G73480	response to cold GO:0009409, response to water deprivation GO:0009414, response to abscisic acid stimulus GO:0009737, hyperosmotic salinity response GO:0042538	4.20897	0.000551
258395_at	ANAC055	AT3G15500	MAPK cascade GO:0000165; transcription, DNA-dependent GO:0006351; regulation of transcription, DNA-dependent GO:0006355; regulation of transcription, DNA-dependent GO:0006355; protein targeting to membrane GO:0006612; cell communication GO:0007154; signal transduction GO:0007165; multicellular organismal development GO:0007275; response to cold GO:0009409; response to water deprivation GO:0009414…	4.19387	0.0137
267201_at		AT2G31010	protein phosphorylation GO:0006468, phosphorylation GO:0016310	4.16585	0.0071
254248_at		AT4G23270	protein phosphorylation GO:0006468, protein phosphorylation GO:0006468, response to salicylic acid stimulus GO:0009751, response to nitrate GO:0010167, nitrate transport GO:0015706, phosphorylation GO:0016310, defense response to bacterium GO:0042742	4.16118	0.00378
261713_at	MYC2	AT1G32640	transcription, DNA-dependent GO:0006351; regulation of transcription, DNA-dependent GO:0006355; protein targeting to membrane GO:0006612; response to desiccation GO:0009269; response to wounding GO:0009611; response to wounding GO:0009611; response to wounding GO:0009611; response to fungus GO:0009620; jasmonic acid metabolic process GO:0009694; jasmonic acid biosynthetic process GO:0009695; resp…	4.1555	0.00602
254869_at		AT4G11890	MAPK cascade GO:0000165; response to molecule of bacterial origin GO:0002237; protein phosphorylation GO:0006468; detection of external stimulus GO:0009581; detection of biotic stimulus GO:0009595; systemic acquired resistance GO:0009627; salicylic acid biosynthetic process GO:0009697; systemic acquired resistance, salicylic acid mediated signaling pathway GO:0009862; regulation of hydrogen perox…	4.15532	0.00373
253323_at		AT4G33920	protein dephosphorylation GO:0006470, protein targeting to membrane GO:0006612, cellular membrane fusion GO:0006944, response to chitin GO:0010200, regulation of plant-type hypersensitive response GO:0010363, endoplasmic reticulum unfolded protein response GO:0030968, negative regulation of programmed cell death GO:0043069, defense response by callose deposition GO:0052542	4.15467	0.0111
250670_at	PGIP1	AT5G06860	MAPK cascade GO:0000165; protein targeting to membrane GO:0006612; amino acid transport GO:0006865; defense response GO:0006952; cell communication GO:0007154; signal transduction GO:0007165; response to cold GO:0009409; response to external stimulus GO:0009605; abscisic acid mediated signaling pathway GO:0009738; systemic acquired resistance, salicylic acid mediated signaling pathway GO:0009862;…	4.15354	0.00365
245247_at	SCL13	AT4G17230	respiratory burst involved in defense response GO:0002679; transcription, DNA-dependent GO:0006351; regulation of transcription, DNA-dependent GO:0006355; regulation of transcription, DNA-dependent GO:0006355; protein targeting to membrane GO:0006612; ethylene biosynthetic process GO:0009693; salicylic acid mediated signaling pathway GO:0009863; jasmonic acid mediated signaling pathway GO:0009867…	4.14257	0.0211
249719_at		AT5G35735	protein targeting to membrane GO:0006612; response to insect GO:0009625; systemic acquired resistance, salicylic acid mediated signaling pathway GO:0009862; positive regulation of flavonoid biosynthetic process GO:0009963; regulation of plant-type hypersensitive response GO:0010363; negative regulation of defense response GO:0031348	4.14086	0.0022
266832_at	MAPKKK14	AT2G30040	protein phosphorylation GO:0006468; chloroplast organization GO:0009658; response to abscisic acid stimulus GO:0009737; abscisic acid mediated signaling pathway GO:0009738; response to jasmonic acid stimulus GO:0009753; ethylene mediated signaling pathway GO:0009873; response to chitin GO:0010200; phosphorylation GO:0016310; intracellular signal transduction GO:0035556; positive regulation of tra…	4.13494	0.0454
256848_at		AT3G27960	pollen tube growth GO:0009860, regulation of defense response GO:0031347	4.13465	0.00584
259605_at	PUB45	AT1G27910	protein ubiquitination GO:0016567, protein ubiquitination GO:0016567	4.11965	0.00504
253425_at		AT4G32190	response to reactive oxygen species GO:0000302, response to iron ion GO:0010039, iron ion homeostasis GO:0055072	4.11836	0.0161
264960_at	ATEXT4	AT1G76930	amino acid transport GO:0006865, cell wall organization GO:0071555, response to wounding GO:0009611, plant-type cell wall organization GO:0009664, response to abscisic acid stimulus GO:0009737, response to salicylic acid stimulus GO:0009751, response to jasmonic acid stimulus GO:0009753	4.10609	0.00557
252557_at	ATEXLA3	AT3G45960	plant-type cell wall organization GO:0009664, unidimensional cell growth GO:0009826, plant-type cell wall loosening GO:0009828	4.09925	0.0346
261187_at		AT1G32860	carbohydrate metabolic process GO:0005975, defense response GO:0006952, cell wall organization GO:0071555, metabolic process GO:0008152	4.08356	0.0111
256522_at	CMPG1	AT1G66160	respiratory burst involved in defense response GO:0002679, response to chitin GO:0010200, response to chitin GO:0010200, proline transport GO:0015824, protein ubiquitination GO:0016567, intracellular signal transduction GO:0035556	4.07832	0.0209
253257_at	XLG2	AT4G34390	GTP catabolic process GO:0006184, protein targeting to membrane GO:0006612, cellular membrane fusion GO:0006944, signal transduction GO:0007165, signal transduction GO:0007165, G-protein coupled receptor signaling pathway GO:0007186, G-protein coupled receptor signaling pathway GO:0007186, adenylate cyclase-modulating G-protein coupled receptor signaling pathway GO:0007188, response to water depr…	4.07468	0.00278
264107_s_at	SERK5	AT2G13790, AT2G13800	MAPK cascade GO:0000165; response to molecule of bacterial origin GO:0002237; protein phosphorylation GO:0006468; protein phosphorylation GO:0006468; protein targeting to membrane GO:0006612; transmembrane receptor protein serine/threonine kinase signaling pathway GO:0007178; cell death GO:0008219; brassinosteroid mediated signaling pathway GO:0009742; defense response, incompatible interaction G…	4.04711	0.00116
254321_at	CPuORF27	AT4G22590, AT4G22592	trehalose biosynthetic process GO:0005992, trehalose biosynthetic process GO:0005992, response to stress GO:0006950, metabolic process GO:0008152	4.03728	0.00251
256756_at		AT3G25610	cation transport GO:0006812, phospholipid transport GO:0015914	4.02678	0.00299
264910_at		AT1G61100	defense response GO:0006952, signal transduction GO:0007165	4.01596	0.00406
264000_at	UCP5	AT2G22500	transport GO:0006810, transport GO:0006810, dicarboxylic acid transport GO:0006835, mitochondrial transport GO:0006839, mitochondrial transport GO:0006839, mitochondrial transport GO:0006839, response to chitin GO:0010200, transmembrane transport GO:0055085	4.01261	0.00418
265737_at	ATPAP1	AT2G01180	phospholipid metabolic process GO:0006644, response to stress GO:0006950, defense response GO:0006952, metabolic process GO:0008152, plant-type hypersensitive response GO:0009626	4.01112	0.0326
259400_at		AT1G17750	response to molecule of bacterial origin GO:0002237, protein phosphorylation GO:0006468, protein phosphorylation GO:0006468, defense response GO:0006952, signal transduction GO:0007165, transmembrane receptor protein tyrosine kinase signaling pathway GO:0007169, response to wounding GO:0009611, abscisic acid mediated signaling pathway GO:0009738, response to jasmonic acid stimulus GO:0009753, eth…	4.00798	0.00249
266070_at	EXLB3	AT2G18660	systemic acquired resistance GO:0009627, response to endoplasmic reticulum stress GO:0034976	4.00604	0.00713
252921_at	EDS5	AT4G39030	sulfur amino acid metabolic process GO:0000096; MAPK cascade GO:0000165; regulation of response to biotic stimulus GO:0002831; cellular amino acid metabolic process GO:0006520; glycine catabolic process GO:0006546; protein targeting to membrane GO:0006612; unsaturated fatty acid biosynthetic process GO:0006636; oxidoreduction coenzyme metabolic process GO:0006733; vitamin metabolic process GO:000…	4.00518	0.000977
247949_at	CYP81F2	AT5G57220	defense response to insect GO:0002213, response to ethylene stimulus GO:0009723, indole glucosinolate biosynthetic process GO:0009759, response to chitin GO:0010200, glucosinolate metabolic process GO:0019760, indole glucosinolate metabolic process GO:0042343, defense response to bacterium GO:0042742, defense response to fungus GO:0050832, defense response to fungus GO:0050832, defense response b…	3.99785	0.00278
259792_at	CAD1	AT1G29690	MAPK cascade GO:0000165; respiratory burst involved in defense response GO:0002679; protein targeting to membrane GO:0006612; cellular membrane fusion GO:0006944; defense response GO:0006952; immune response GO:0006955; cell death GO:0008219; plant-type hypersensitive response GO:0009626; plant-type hypersensitive response GO:0009626; systemic acquired resistance, salicylic acid mediated signalin…	3.99414	0.00257
260741_at		AT1G15040	glutamine metabolic process GO:0006541	3.99389	0.00303
249208_at	AOS	AT5G42650	sulfur amino acid metabolic process GO:0000096; MAPK cascade GO:0000165; regulation of response to biotic stimulus GO:0002831; glycine catabolic process GO:0006546; tryptophan catabolic process GO:0006569; protein targeting to membrane GO:0006612; fatty acid biosynthetic process GO:0006633; unsaturated fatty acid biosynthetic process GO:0006636; oxidoreduction coenzyme metabolic process GO:000673…	3.9748	0.00343
250350_at		AT5G12010	proline transport GO:0015824	3.96102	0.00866
261806_at	ATRFNR2	AT1G30510	photosynthesis GO:0015979, electron transport chain GO:0022900, oxidation-reduction process GO:0055114	3.94806	0.00574
258421_at		AT3G16690	transport GO:0006810, carbohydrate transport GO:0008643	3.93842	0.00665
253100_at	CYP81F3	AT4G37400	indole glucosinolate metabolic process GO:0042343, oxidation-reduction process GO:0055114	3.9208	0.0289
263032_at		AT1G23850		3.91424	0.00572
253043_at	LBD39	AT4G37540	sterol biosynthetic process GO:0016126	3.90827	0.00432
252470_at		AT3G46930	protein phosphorylation GO:0006468, response to high light intensity GO:0009644, response to chitin GO:0010200, phosphorylation GO:0016310, response to hydrogen peroxide GO:0042542	3.90284	0.0042
266419_at	ANNAT3	AT2G38760	response to heat GO:0009408, response to cold GO:0009409, response to water deprivation GO:0009414, response to salt stress GO:0009651	3.88518	0.0349
253693_at	ACHT2	AT4G29670	glycerol ether metabolic process GO:0006662, electron transport chain GO:0022900, cell redox homeostasis GO:0045454	3.87758	0.00147
264767_at	SD1-29	AT1G61380	protein phosphorylation GO:0006468, phosphorylation GO:0016310, protein autophosphorylation GO:0046777, protein autophosphorylation GO:0046777, recognition of pollen GO:0048544	3.87509	0.0116
258289_at		AT3G23450		3.85313	0.0155
246465_at		AT5G17000	amino acid transport GO:0006865, response to oxidative stress GO:0006979, toxin catabolic process GO:0009407, response to cyclopentenone GO:0010583, proline transport GO:0015824, oxidation-reduction process GO:0055114	3.84244	0.0102
248793_at	atnudt8	AT5G47240	response to wounding GO:0009611	3.83845	0.000846
246597_at	AO	AT5G14760	NAD biosynthetic process GO:0009435, NAD biosynthetic process GO:0009435, NAD biosynthetic process GO:0009435, NAD biosynthetic process GO:0009435, oxidation-reduction process GO:0055114	3.83543	0.0161
245976_at	WRKY75	AT5G13080	transcription, DNA-dependent GO:0006351; regulation of transcription, DNA-dependent GO:0006355; regulation of transcription, DNA-dependent GO:0006355; response to ethylene stimulus GO:0009723; cellular response to phosphate starvation GO:0016036; galactolipid biosynthetic process GO:0019375; regulation of response to nutrient levels GO:0032107; cellular response to water deprivation GO:0042631; r…	3.8285	0.0147
249032_at		AT5G44910	oligopeptide transport GO:0006857, defense response GO:0006952, signal transduction GO:0007165	3.82089	0.00982
248592_at		AT5G49280		3.81981	0.0102
253506_at		AT4G31980	amino acid transport GO:0006865	3.81572	0.0182
252825_at	AtRABH1c	AT4G39890	N-terminal protein myristoylation GO:0006499; transport GO:0006810; intra-Golgi vesicle-mediated transport GO:0006891; cellular membrane fusion GO:0006944; ER-nucleus signaling pathway GO:0006984; small GTPase mediated signal transduction GO:0007264; salicylic acid biosynthetic process GO:0009697; abscisic acid mediated signaling pathway GO:0009738; systemic acquired resistance, salicylic acid me…	3.81118	0.00721
264636_at		AT1G65490		3.804	0.0304
250365_at		AT5G11410	protein phosphorylation GO:0006468, phosphorylation GO:0016310	3.80323	0.0386
261937_at		AT1G22570	transport GO:0006810, oligopeptide transport GO:0006857, oligopeptide transport GO:0006857	3.80177	0.0111
251400_at		AT3G60420	response to molecule of bacterial origin GO:0002237, systemic acquired resistance GO:0009627, salicylic acid biosynthetic process GO:0009697, salicylic acid mediated signaling pathway GO:0009863, negative regulation of defense response GO:0031348, innate immune response GO:0045087	3.80011	0.0275
266486_at		AT2G47950		3.79701	0.0216
266732_at		AT2G03240	transport GO:0006810, phosphate ion transport GO:0006817, phosphate ion transport GO:0006817, cellular response to phosphate starvation GO:0016036	3.79355	0.0196
251544_at	GAUT15	AT3G58790	cell wall organization GO:0071555, carbohydrate biosynthetic process GO:0016051, pectin biosynthetic process GO:0045489	3.7883	0.00117
250287_at	Rap2.6L	AT5G13330	transcription, DNA-dependent GO:0006351; regulation of transcription, DNA-dependent GO:0006355; regulation of transcription, DNA-dependent GO:0006355; toxin catabolic process GO:0009407; response to water deprivation GO:0009414; response to salt stress GO:0009651; response to ethylene stimulus GO:0009723; response to abscisic acid stimulus GO:0009737; response to salicylic acid stimulus GO:000975…	3.78746	0.0167
254416_at	ARK3	AT4G21380	protein phosphorylation GO:0006468, phosphorylation GO:0016310, protein autophosphorylation GO:0046777, recognition of pollen GO:0048544	3.78452	0.00623
255605_at		AT4G01090	oligopeptide transport GO:0006857	3.78204	0.00555
267335_s_at		AT1G64760, AT2G19440	carbohydrate metabolic process GO:0005975, defense response GO:0006952, cell wall organization GO:0071555, metabolic process GO:0008152	3.7807	0.00328
265200_s_at	UGT73C6	AT2G36790, AT2G36800	metabolic process GO:0008152, brassinosteroid metabolic process GO:0016131, flavonol biosynthetic process GO:0051555, flavonol biosynthetic process GO:0051555	3.7788	0.0152
245765_at		AT1G33600	MAPK cascade GO:0000165; regulation of transcription, DNA-dependent GO:0006355; protein targeting to membrane GO:0006612; signal transduction GO:0007165; response to bacterium GO:0009617; systemic acquired resistance, salicylic acid mediated signaling pathway GO:0009862; jasmonic acid mediated signaling pathway GO:0009867; regulation of hydrogen peroxide metabolic process GO:0010310; regulation o…	3.76842	0.00459
262616_at		AT1G06620	response to water deprivation GO:0009414, response to wounding GO:0009611, jasmonic acid mediated signaling pathway GO:0009867, hyperosmotic salinity response GO:0042538, oxidation-reduction process GO:0055114	3.76359	0.007
255549_at	GPAT3	AT4G01950	phosphatidylglycerol biosynthetic process GO:0006655, metabolic process GO:0008152, metabolic process GO:0008152, phospholipid biosynthetic process GO:0008654, CDP-diacylglycerol biosynthetic process GO:0016024	3.75588	0.0457
259516_at	ERD10	AT1G20450	response to stress GO:0006950, response to stress GO:0006950, response to desiccation GO:0009269, response to cold GO:0009409, response to cold GO:0009409, response to cold GO:0009409, response to cold GO:0009409, response to water deprivation GO:0009414, response to water deprivation GO:0009414, response to water deprivation GO:0009414, response to water stimulus GO:0009415, response to water st…	3.75562	0.00725
249903_at		AT5G22690	defense response GO:0006952, defense response GO:0006952, signal transduction GO:0007165	3.75259	0.0239
260325_at	MDAR6	AT1G63940	response to cold GO:0009409, hydrogen peroxide catabolic process GO:0042744, response to cadmium ion GO:0046686, oxidation-reduction process GO:0055114	3.74754	0.0046
247626_at		AT5G60300, AT5G60310	defense response to oomycetes GO:0002229, protein phosphorylation GO:0006468, jasmonic acid metabolic process GO:0009694, response to jasmonic acid stimulus GO:0009753, phosphorylation GO:0016310, focal adhesion assembly GO:0048041	3.74092	0.00177
257478_at	WAKL2	AT1G16130	protein phosphorylation GO:0006468, protein phosphorylation GO:0006468, response to chitin GO:0010200, phosphorylation GO:0016310, protein autophosphorylation GO:0046777, defense response to fungus GO:0050832	3.73967	0.00557
256799_at		AT3G18560		3.71584	0.0173
249339_at		AT5G41100	endoplasmic reticulum unfolded protein response GO:0030968	3.7137	0.0103
251259_at		AT3G62260	protein dephosphorylation GO:0006470, response to chitin GO:0010200	3.7126	0.0392
247280_at	EXL2	AT5G64260	response to arsenic-containing substance GO:0046685	3.71232	0.00156
252870_at	AKN2	AT4G39940	sulfate assimilation GO:0000103, sulfate assimilation GO:0000103, sulfate assimilation GO:0000103, tryptophan catabolic process GO:0006569, cellular amino acid biosynthetic process GO:0008652, indoleacetic acid biosynthetic process GO:0009684, regulation of glucosinolate biosynthetic process GO:0010439, phosphorylation GO:0016310, phosphorylation GO:0016310, cysteine biosynthetic process GO:00193…	3.70611	0.00104
265766_at		AT2G48080	oxidation-reduction process GO:0055114	3.6959	0.0156
267008_at		AT2G39350	ATP catabolic process GO:0006200, transport GO:0006810, amino acid transport GO:0006865, response to nematode GO:0009624	3.69552	0.0175
247706_at		AT5G59480	proline transport GO:0015824	3.69445	0.0143
246082_at	EFR	AT5G20480	MAPK cascade GO:0000165; immune response-regulating signaling pathway GO:0002764; regulation of response to biotic stimulus GO:0002831; protein phosphorylation GO:0006468; protein phosphorylation GO:0006468; protein targeting to membrane GO:0006612; defense response GO:0006952; transmembrane receptor protein tyrosine kinase signaling pathway GO:0007169; detection of external stimulus GO:0009581; …	3.68297	0.0116
250738_at	ASA1	AT5G05730	tryptophan biosynthetic process GO:0000162; tryptophan biosynthetic process GO:0000162; MAPK cascade GO:0000165; regulation of response to biotic stimulus GO:0002831; threonine catabolic process GO:0006567; tryptophan catabolic process GO:0006569; protein targeting to membrane GO:0006612; signal transduction GO:0007165; cellular amino acid biosynthetic process GO:0008652; biosynthetic process GO:…	3.68017	0.00189
258805_at		AT3G04010	carbohydrate metabolic process GO:0005975, amino acid transport GO:0006865, metabolic process GO:0008152, heat acclimation GO:0010286	3.67569	0.0103
258349_at	HYH	AT3G17609	transcription, DNA-dependent GO:0006351; regulation of transcription, DNA-dependent GO:0006355; regulation of transcription, DNA-dependent GO:0006355; response to xenobiotic stimulus GO:0009410; red, far-red light phototransduction GO:0009585; red or far-red light signaling pathway GO:0010017; response to UV-B GO:0010224; endoplasmic reticulum unfolded protein response GO:0030968; response to kar…	3.67234	0.0468
251023_at		AT5G02170	amino acid transport GO:0006865	3.66329	0.0101
261570_at	KCS1	AT1G01120	very long-chain fatty acid metabolic process GO:0000038, very long-chain fatty acid metabolic process GO:0000038, fatty acid biosynthetic process GO:0006633, metabolic process GO:0008152, lipid biosynthetic process GO:0008610, response to cold GO:0009409, response to cold GO:0009409, response to light stimulus GO:0009416, response to wounding GO:0009611, coumarin biosynthetic process GO:0009805, …	3.66267	0.0231
263904_at	PDR6	AT2G36380	ATP catabolic process GO:0006200, transport GO:0006810	3.65989	0.0161
263419_at		AT2G17220	protein phosphorylation GO:0006468, cellular response to nitrogen starvation GO:0006995, systemic acquired resistance GO:0009627, salicylic acid biosynthetic process GO:0009697, salicylic acid mediated signaling pathway GO:0009863, response to chitin GO:0010200, phosphorylation GO:0016310, regulation of defense response GO:0031347, negative regulation of defense response GO:0031348, innate immune…	3.65709	0.00139
251769_at	CCR3	AT3G55950	protein phosphorylation GO:0006468, protein targeting to membrane GO:0006612, cellular membrane fusion GO:0006944, response to ethylene stimulus GO:0009723, abscisic acid mediated signaling pathway GO:0009738, regulation of plant-type hypersensitive response GO:0010363, phosphorylation GO:0016310, intracellular signal transduction GO:0035556, negative regulation of programmed cell death GO:0043069	3.65689	0.003
258239_at	LHCB2.3	AT3G27690	rRNA processing GO:0006364; response to blue light GO:0009637; response to blue light GO:0009637; response to high light intensity GO:0009644; response to sucrose stimulus GO:0009744; photosynthesis, light harvesting GO:0009765; response to red light GO:0010114; response to red light GO:0010114; regulation of proton transport GO:0010155; response to far red light GO:0010218; response to far red l…	3.64977	0.0142
259325_at		AT3G05320		3.64312	0.00131
261934_at	UGT85A1	AT1G22400	protein targeting to membrane GO:0006612, metabolic process GO:0008152, salicylic acid mediated signaling pathway GO:0009863, jasmonic acid mediated signaling pathway GO:0009867, regulation of plant-type hypersensitive response GO:0010363, endoplasmic reticulum unfolded protein response GO:0030968	3.63279	0.0201
259393_at	ATTPS7	AT1G06410	trehalose biosynthetic process GO:0005992, trehalose biosynthetic process GO:0005992, glucose catabolic process GO:0006007, metabolic process GO:0008152	3.62632	0.0069
250809_at		AT5G05140	transcription, DNA-dependent GO:0006351; regulation of transcription, DNA-dependent GO:0006355; translation GO:0006412; translational elongation GO:0006414; response to wounding GO:0009611; response to fungus GO:0009620; jasmonic acid biosynthetic process GO:0009695; response to jasmonic acid stimulus GO:0009753; response to chitin GO:0010200	3.62135	0.00152
261650_at	ACA1	AT1G27770	ATP biosynthetic process GO:0006754, transport GO:0006810, ion transport GO:0006811, cation transport GO:0006812, calcium ion transport GO:0006816, calcium ion transport GO:0006816, cellular zinc ion homeostasis GO:0006882, metabolic process GO:0008152, response to nematode GO:0009624, calcium ion transmembrane transport GO:0070588, calcium ion transmembrane transport GO:0070588	3.61412	0.032
253405_at		AT4G32800	transcription, DNA-dependent GO:0006351; regulation of transcription, DNA-dependent GO:0006355; regulation of transcription, DNA-dependent GO:0006355; ethylene mediated signaling pathway GO:0009873	3.61119	0.0111
251879_at		AT3G54200		3.60963	0.0028
257905_at		257905_at	cell wall organization GO:0071555	3.60372	0.0101
245449_at		AT4G16870		3.60135	0.0111
261979_at	NIA2	AT1G37130	nitric oxide biosynthetic process GO:0006809, response to light stimulus GO:0009416, response to symbiotic fungus GO:0009610, response to herbicide GO:0009635, nitrate assimilation GO:0042128, nitrate assimilation GO:0042128, cellular lipid catabolic process GO:0044242, root hair elongation GO:0048767, oxidation-reduction process GO:0055114	3.59714	0.00531
265221_s_at	GAD3	AT2G02000, AT2G02010	glutamate metabolic process GO:0006536, carboxylic acid metabolic process GO:0019752	3.59293	0.026
255230_at	ATRFNR1	AT4G05390	photosynthesis GO:0015979, electron transport chain GO:0022900, oxidation-reduction process GO:0055114	3.58854	0.00302
264580_at		AT1G05340	response to chitin GO:0010200	3.58506	0.012
264757_at		AT1G61360	respiratory burst involved in defense response GO:0002679, protein phosphorylation GO:0006468, response to chitin GO:0010200, phosphorylation GO:0016310, recognition of pollen GO:0048544	3.57768	0.0038
266555_at	GBF3	AT2G46270	response to superoxide GO:0000303; transcription, DNA-dependent GO:0006351; regulation of transcription, DNA-dependent GO:0006355; signal transduction GO:0007165; response to xenobiotic stimulus GO:0009410; response to water deprivation GO:0009414; response to wounding GO:0009611; response to salt stress GO:0009651; response to ethylene stimulus GO:0009723; response to auxin stimulus GO:0009733; …	3.57514	0.0016
261525_at		AT1G14330		3.56795	0.00115
247186_at		AT5G65470		3.56493	0.00176
249730_at		AT5G24430	protein phosphorylation GO:0006468, amino acid transport GO:0006865, phosphorylation GO:0016310, protein autophosphorylation GO:0046777	3.56405	0.00186
252533_at		AT3G46110		3.56322	0.00574
261718_at		AT1G18390	respiratory burst involved in defense response GO:0002679, protein phosphorylation GO:0006468, ER-nucleus signaling pathway GO:0006984, toxin catabolic process GO:0009407, response to chitin GO:0010200, response to cyclopentenone GO:0010583, phosphorylation GO:0016310, response to endoplasmic reticulum stress GO:0034976, cellular response to biotic stimulus GO:0071216	3.56207	0.00139
259426_at	LEA14	AT1G01470	response to desiccation GO:0009269, response to desiccation GO:0009269, response to cold GO:0009409, response to water deprivation GO:0009414, response to wounding GO:0009611, response to high light intensity GO:0009644, response to abscisic acid stimulus GO:0009737, embryo development ending in seed dormancy GO:0009793, heat acclimation GO:0010286, defense response to fungus GO:0050832	3.55751	0.00248
261247_at		AT1G20070		3.55569	0.0358
266072_at	ATTPS11	AT2G18700	trehalose biosynthetic process GO:0005992, metabolic process GO:0008152	3.54688	0.00532
262832_s_at		AT1G14870, AT1G14880	response to oxidative stress GO:0006979	3.54515	0.0102
265999_at		AT2G24100		3.54459	0.00319
250472_at		AT5G10210		3.54452	0.0206
260556_at		AT2G43620	respiratory burst involved in defense response GO:0002679, carbohydrate metabolic process GO:0005975, chitin catabolic process GO:0006032, amino acid transport GO:0006865, response to chitin GO:0010200, proline transport GO:0015824, cell wall macromolecule catabolic process GO:0016998	3.53849	0.0311
265479_at		AT2G15760	ethylene biosynthetic process GO:0009693	3.53233	0.0048
264867_at	FH4	AT1G24150	systemic acquired resistance GO:0009627, salicylic acid biosynthetic process GO:0009697, cellular component organization GO:0016043, actin cytoskeleton organization GO:0030036, actin filament polymerization GO:0030041	3.52409	0.00378
246238_at		AT4G36670	tryptophan catabolic process GO:0006569, transport GO:0006810, oligopeptide transport GO:0006857, carbohydrate transport GO:0008643, indoleacetic acid biosynthetic process GO:0009684, transmembrane transport GO:0055085	3.51471	0.00306
252997_at	ATEXLA2	AT4G38400	plant-type cell wall organization GO:0009664, unidimensional cell growth GO:0009826, plant-type cell wall loosening GO:0009828, sexual reproduction GO:0019953	3.51299	0.0028
250153_at	WRKY72	AT5G15130	transcription, DNA-dependent GO:0006351; regulation of transcription, DNA-dependent GO:0006355; regulation of transcription, DNA-dependent GO:0006355; defense response GO:0006952	3.50543	0.0182
267240_at		AT2G02680	intracellular signal transduction GO:0035556, oxidation-reduction process GO:0055114	3.49925	0.00927
264841_at		AT1G03740	response to molecule of bacterial origin GO:0002237, protein phosphorylation GO:0006468, phosphorylation GO:0016310	3.48425	0.0137
253814_at		AT4G28290		3.48136	0.0398
263918_at	ProT3	AT2G36590	amino acid transport GO:0006865, proline transport GO:0015824, proline transport GO:0015824, proline transmembrane transport GO:0035524	3.47547	0.048
246620_at	CYP81D1	AT5G36220	oxidation-reduction process GO:0055114	3.46398	0.0102
265852_at		AT2G42350	protein ubiquitination GO:0016567	3.462	0.0143
251563_at		AT3G57880		3.46021	0.00512
249409_at		AT5G40340		3.45257	0.0183
258188_at		AT3G17800	response to UV-B GO:0010224, response to UV-B GO:0010224	3.44967	0.0167
247047_at		AT5G66650	response to chitin GO:0010200	3.44591	0.0148
264852_at	MLO8	AT2G17480	defense response GO:0006952, defense response GO:0006952, cell death GO:0008219, cell death GO:0008219, response to biotic stimulus GO:0009607	3.44269	0.00365
248968_at		AT5G45280	sterol biosynthetic process GO:0016126	3.43657	0.0112
248253_at	CRF3	AT5G53290	transcription, DNA-dependent GO:0006351; regulation of transcription, DNA-dependent GO:0006355; regulation of transcription, DNA-dependent GO:0006355; protein import into nucleus GO:0006606; nucleotide biosynthetic process GO:0009165; cytokinin mediated signaling pathway GO:0009736; ethylene mediated signaling pathway GO:0009873; transcription factor import into nucleus GO:0042991; leaf developme…	3.41452	0.0467
249806_at		AT5G23850		3.40843	0.00466
250556_at	DGK1	AT5G07920	cellular membrane fusion GO:0006944, protein kinase C-activating G-protein coupled receptor signaling pathway GO:0007205, protein kinase C-activating G-protein coupled receptor signaling pathway GO:0007205, phosphorylation GO:0016310, intracellular signal transduction GO:0035556	3.40275	0.00257
249741_at	APRR5	AT5G24470	phosphorelay signal transduction system GO:0000160; starch metabolic process GO:0005982; transcription, DNA-dependent GO:0006351; regulation of transcription, DNA-dependent GO:0006355; regulation of transcription, DNA-dependent GO:0006355; circadian rhythm GO:0007623; circadian rhythm GO:0007623; circadian rhythm GO:0007623; response to red or far red light GO:0009639; photomorphogenesis GO:00096…	3.40138	0.0169
247327_at		AT5G64120	respiratory burst involved in defense response GO:0002679, protein targeting to membrane GO:0006612, response to oxidative stress GO:0006979, salicylic acid mediated signaling pathway GO:0009863, response to nitrate GO:0010167, response to chitin GO:0010200, regulation of plant-type hypersensitive response GO:0010363, nitrate transport GO:0015706, hydrogen peroxide catabolic process GO:0042744, n…	3.39337	0.00185
267169_at		AT2G37540	metabolic process GO:0008152, pollen tube growth GO:0009860, oxidation-reduction process GO:0055114	3.39218	0.00186
247517_at		AT5G61780	glucose catabolic process GO:0006007, pentose-phosphate shunt GO:0006098, response to stress GO:0006950, protein secretion GO:0009306, response to salt stress GO:0009651, gibberellin biosynthetic process GO:0009686, seed germination GO:0009845, gene silencing by RNA GO:0031047, response to cadmium ion GO:0046686, response to cadmium ion GO:0046686	3.38958	0.017
252906_at	GGT1	AT4G39640	glutathione catabolic process GO:0006751; response to oxidative stress GO:0006979; response to oxidative stress GO:0006979; response to wounding GO:0009611; response to insect GO:0009625; systemic acquired resistance, salicylic acid mediated signaling pathway GO:0009862; negative regulation of defense response GO:0031348	3.36702	0.00357
265615_at		AT2G25450	regulation of glucosinolate biosynthetic process GO:0010439, glucosinolate biosynthetic process GO:0019761, oxidation-reduction process GO:0055114	3.3601	0.00269
255733_at		AT1G25400	protein targeting to membrane GO:0006612; response to insect GO:0009625; systemic acquired resistance, salicylic acid mediated signaling pathway GO:0009862; salicylic acid mediated signaling pathway GO:0009863; jasmonic acid mediated signaling pathway GO:0009867; response to chitin GO:0010200; regulation of plant-type hypersensitive response GO:0010363; negative regulation of defense response GO:…	3.36004	0.00534
259884_at		AT1G76390	protein ubiquitination GO:0016567	3.35858	0.00216
252214_at	CEJ1	AT3G50260	respiratory burst involved in defense response GO:0002679; transcription, DNA-dependent GO:0006351; regulation of transcription, DNA-dependent GO:0006355; regulation of transcription, DNA-dependent GO:0006355; response to cold GO:0009409; response to water deprivation GO:0009414; response to wounding GO:0009611; response to bacterium GO:0009617; response to abscisic acid stimulus GO:0009737; absc…	3.35796	0.0108
267518_at		AT2G30500	phosphorylation GO:0016310, response to arsenic-containing substance GO:0046685	3.35044	0.0142
255479_at	SAG21	AT4G02380	MAPK cascade GO:0000165; response to reactive oxygen species GO:0000302; protein targeting to membrane GO:0006612; response to stress GO:0006950; response to oxidative stress GO:0006979; response to oxidative stress GO:0006979; cell communication GO:0007154; response to cold GO:0009409; response to cold GO:0009409; response to external stimulus GO:0009605; response to wounding GO:0009611; abscisi…	3.34969	0.0127
254204_at		AT4G24160	toxin catabolic process GO:0009407, response to chitin GO:0010200, response to cyclopentenone GO:0010583, defense response by callose deposition GO:0052542, lipid homeostasis GO:0055088, fatty acid homeostasis GO:0055089, phospholipid homeostasis GO:0055091, triglyceride homeostasis GO:0070328	3.3399	0.00433
262772_at	ACA.l	AT1G13210	cation transport GO:0006812, phospholipid transport GO:0015914	3.33924	0.0217
259479_at		AT1G19020	response to oxidative stress GO:0006979; response to oxidative stress GO:0006979; response to wounding GO:0009611; response to insect GO:0009625; systemic acquired resistance, salicylic acid mediated signaling pathway GO:0009862; response to chitin GO:0010200; endoplasmic reticulum unfolded protein response GO:0030968; negative regulation of defense response GO:0031348; defense response to fungus…	3.3376	0.00994
254408_at	B120	AT4G21390	respiratory burst involved in defense response GO:0002679, protein phosphorylation GO:0006468, protein targeting to membrane GO:0006612, cellular membrane fusion GO:0006944, response to oxidative stress GO:0006979, response to wounding GO:0009611, salicylic acid mediated signaling pathway GO:0009863, response to chitin GO:0010200, regulation of plant-type hypersensitive response GO:0010363, phosp…	3.33535	0.00279
256787_at	ATBFRUCT1	AT3G13790	respiratory burst involved in defense response GO:0002679, carbohydrate metabolic process GO:0005975, sucrose biosynthetic process GO:0005986, amino acid transport GO:0006865, metabolic process GO:0008152, response to wounding GO:0009611, response to nitrate GO:0010167, response to chitin GO:0010200, nitrate transport GO:0015706, response to karrikin GO:0080167	3.33463	0.0441
258516_at	MYB108	AT3G06490	regulation of transcription, DNA-dependent GO:0006355; signal transduction GO:0007165; toxin catabolic process GO:0009407; response to water deprivation GO:0009414; response to wounding GO:0009611; response to fungus GO:0009620; response to salt stress GO:0009651; jasmonic acid biosynthetic process GO:0009695; response to ethylene stimulus GO:0009723; response to ethylene stimulus GO:0009723; res…	3.33413	0.00276
258132_at	ATPERK1	AT3G24550	protein phosphorylation GO:0006468, protein phosphorylation GO:0006468, response to wounding GO:0009611, response to fungus GO:0009620, phosphorylation GO:0016310, protein autophosphorylation GO:0046777, regulation of unidimensional cell growth GO:0051510, plant-type cell wall cellulose metabolic process GO:0052541, cell wall pectin metabolic process GO:0052546	3.32842	0.00889
246870_at	FC1	AT5G26030	protein targeting to membrane GO:0006612, porphyrin-containing compound biosynthetic process GO:0006779, heme biosynthetic process GO:0006783, heme biosynthetic process GO:0006783, heme biosynthetic process GO:0006783, cellular membrane fusion GO:0006944, response to oxidative stress GO:0006979, response to oxidative stress GO:0006979, response to wounding GO:0009611, regulation of plant-type hyp…	3.32698	0.00365
247384_at		AT5G63370	protein phosphorylation GO:0006468, phosphorylation GO:0016310, cell division GO:0051301	3.32587	0.00433
246460_at	CSLD2	AT5G16910	polysaccharide biosynthetic process GO:0000271, cell wall organization GO:0071555, response to cold GO:0009409, plant-type cell wall biogenesis GO:0009832, cellulose biosynthetic process GO:0030244, root hair elongation GO:0048767	3.3238	0.00488
254857_at	SEC1B	AT4G12120	transport GO:0006810, vesicle docking involved in exocytosis GO:0006904, protein secretion GO:0009306, protein transport GO:0015031, vesicle-mediated transport GO:0016192, defense response by callose deposition GO:0052542	3.31863	0.00628
265691_at		AT2G24330		3.31497	0.005
254707_at	AT5PTASE2	AT4G18010	signal transduction GO:0007165, response to water deprivation GO:0009414, response to wounding GO:0009611, response to ethylene stimulus GO:0009723, response to auxin stimulus GO:0009733, response to abscisic acid stimulus GO:0009737, abscisic acid mediated signaling pathway GO:0009738, abscisic acid mediated signaling pathway GO:0009738, response to jasmonic acid stimulus GO:0009753, seed germin…	3.31143	0.0012
256457_at		AT1G75230	DNA repair GO:0006281, base-excision repair GO:0006284, base-excision repair GO:0006284	3.30785	0.0227
248814_at		AT5G46910	regulation of transcription, DNA-dependent GO:0006355; regulation of transcription, DNA-dependent GO:0006355; response to chitin GO:0010200	3.29693	0.00353
259018_at	AIR12	AT3G07390	glucose catabolic process GO:0006007, response to auxin stimulus GO:0009733, auxin mediated signaling pathway GO:0009734, lateral root morphogenesis GO:0010102, extracellular matrix organization GO:0030198	3.29458	0.00534
250875_at		AT5G04020		3.28981	0.00529
245346_at	CT-BMY	AT4G17090	maltose biosynthetic process GO:0000024, polysaccharide catabolic process GO:0000272, carbohydrate metabolic process GO:0005975, starch catabolic process GO:0005983, starch catabolic process GO:0005983, metabolic process GO:0008152, response to cold GO:0009409	3.28867	0.0128
266792_at	SUT2	AT2G02860	sucrose metabolic process GO:0005985, transport GO:0006810, carbohydrate transport GO:0008643, response to wounding GO:0009611, response to wounding GO:0009611, response to fungus GO:0009620, jasmonic acid biosynthetic process GO:0009695, response to jasmonic acid stimulus GO:0009753, response to chitin GO:0010200, sucrose transport GO:0015770, sucrose transport GO:0015770, sucrose transport GO:0…	3.27846	0.0028
256833_at		AT3G22910	ATP biosynthetic process GO:0006754, transport GO:0006810, ion transport GO:0006811, cation transport GO:0006812, calcium ion transport GO:0006816, calcium ion transport GO:0006816, cellular zinc ion homeostasis GO:0006882, metabolic process GO:0008152, response to nematode GO:0009624, calcium ion transmembrane transport GO:0070588	3.27697	0.0256
249252_at		AT5G42010	signal transduction GO:0007165, response to cold GO:0009409, response to blue light GO:0009637, photorespiration GO:0009853, response to red light GO:0010114, response to far red light GO:0010218, carbon fixation GO:0015977, carbon fixation GO:0015977, photosynthesis GO:0015979, photosynthesis GO:0015979, reductive pentose-phosphate cycle GO:0019253, endoplasmic reticulum unfolded protein respons…	3.27349	0.0139
245866_s_at		AT1G57980, AT1G57990	transport GO:0006810, purine nucleobase transport GO:0006863	3.27323	0.0449
260335_at	SS3	AT1G74000	amino acid transport GO:0006865, biosynthetic process GO:0009058, alkaloid metabolic process GO:0009820	3.27072	0.0493
260357_at	AFP1	AT1G69260	protein targeting to membrane GO:0006612; signal transduction GO:0007165; response to water deprivation GO:0009414; response to wounding GO:0009611; response to ethylene stimulus GO:0009723; response to auxin stimulus GO:0009733; abscisic acid mediated signaling pathway GO:0009738; abscisic acid mediated signaling pathway GO:0009738; response to jasmonic acid stimulus GO:0009753; salicylic acid m…	3.26757	0.00405
249675_at		AT5G35940		3.24745	0.025
251735_at	ATFER3	AT3G56090	response to reactive oxygen species GO:0000302, response to reactive oxygen species GO:0000302, iron ion transport GO:0006826, iron ion transport GO:0006826, iron ion transport GO:0006826, cellular iron ion homeostasis GO:0006879, cellular iron ion homeostasis GO:0006879, flower development GO:0009908, response to iron ion GO:0010039, response to iron ion GO:0010039, photosynthesis GO:0015979, ph…	3.24532	0.00189
255872_at	SIP4	AT2G30360	protein phosphorylation GO:0006468, protein phosphorylation GO:0006468, signal transduction GO:0007165, response to pH GO:0009268, response to wounding GO:0009611, response to fungus GO:0009620, jasmonic acid biosynthetic process GO:0009695, response to ethylene stimulus GO:0009723, abscisic acid mediated signaling pathway GO:0009738, response to jasmonic acid stimulus GO:0009753, stomatal moveme…	3.24227	0.00212
250448_at		AT5G10820	transport GO:0006810, brassinosteroid biosynthetic process GO:0016132	3.24214	0.0109
253489_at	MGD1	AT4G31780	carbohydrate metabolic process GO:0005975, glycolipid biosynthetic process GO:0009247, glycolipid biosynthetic process GO:0009247, response to wounding GO:0009611, response to fungus GO:0009620, jasmonic acid biosynthetic process GO:0009695, response to jasmonic acid stimulus GO:0009753, embryo development GO:0009790, thylakoid membrane organization GO:0010027, thylakoid membrane organization GO:…	3.23469	0.00432
259852_at	AERO1	AT1G72280	protein disulfide isomerase activity GO:0003756, ER-nucleus signaling pathway GO:0006984, electron transport chain GO:0022900, response to endoplasmic reticulum stress GO:0034976, oxidation-reduction process GO:0055114, cellular response to biotic stimulus GO:0071216	3.22741	0.00131
266452_at		AT2G43320	response to water deprivation GO:0009414, response to chitin GO:0010200, methylation GO:0032259, hyperosmotic salinity response GO:0042538	3.22656	0.000686
254665_at		AT4G18340	carbohydrate metabolic process GO:0005975	3.22648	0.000911
262925_at	YSL7	AT1G65730	transport GO:0006810, oligopeptide transport GO:0006857, oligopeptide transport GO:0006857, amino acid transport GO:0006865, transmembrane transport GO:0055085	3.21438	0.0228
258850_at	CSLD3	AT3G03050	polysaccharide biosynthetic process GO:0000271, cell wall organization GO:0071555, response to cold GO:0009409, plant-type cell wall biogenesis GO:0009832, cellulose biosynthetic process GO:0030244	3.20539	0.00762
264652_at		AT1G08920	transport GO:0006810, carbohydrate transport GO:0008643, response to water deprivation GO:0009414, response to salt stress GO:0009651, response to abscisic acid stimulus GO:0009737, monosaccharide transport GO:0015749, transmembrane transport GO:0055085	3.19959	0.00709
264663_at	LRR XI-23	AT1G09970	response to molecule of bacterial origin GO:0002237, protein phosphorylation GO:0006468, protein phosphorylation GO:0006468, N-terminal protein myristoylation GO:0006499, protein targeting to membrane GO:0006612, cellular membrane fusion GO:0006944, response to oxidative stress GO:0006979, signal transduction GO:0007165, transmembrane receptor protein tyrosine kinase signaling pathway GO:0007169,…	3.19955	0.00532
251479_at	ATHLECRK	AT3G59700	protein phosphorylation GO:0006468, N-terminal protein myristoylation GO:0006499, amino acid transport GO:0006865, phosphorylation GO:0016310, endoplasmic reticulum unfolded protein response GO:0030968, protein autophosphorylation GO:0046777, regulation of stomatal closure GO:0090333, negative regulation of defense response to bacterium GO:1900425	3.19301	0.00116
258189_at	JAZ3	AT3G17860	transcription, DNA-dependent GO:0006351; regulation of transcription, DNA-dependent GO:0006355; defense response GO:0006952; response to wounding GO:0009611; jasmonic acid biosynthetic process GO:0009695; jasmonic acid mediated signaling pathway GO:0009867; jasmonic acid mediated signaling pathway GO:0009867; regulation of defense response GO:0031347	3.19119	0.0153
262229_at		AT1G68620	metabolic process GO:0008152, toxin catabolic process GO:0009407, response to chitin GO:0010200, response to cyclopentenone GO:0010583	3.19119	0.00158
250983_at		AT5G02780	response to stress GO:0006950, response to toxin GO:0009636, protein glutathionylation GO:0010731	3.18769	0.00365
248179_at	THE1	AT5G54380	protein phosphorylation GO:0006468, response to brassinosteroid stimulus GO:0009741, brassinosteroid mediated signaling pathway GO:0009742, post-embryonic development GO:0009791, unidimensional cell growth GO:0009826, phosphorylation GO:0016310, protein autophosphorylation GO:0046777, regulation of unidimensional cell growth GO:0051510, regulation of unidimensional cell growth GO:0051510	3.18562	0.00602
256050_at	ATEXO70B2	AT1G07000	protein targeting to membrane GO:0006612; exocytosis GO:0006887; vesicle docking involved in exocytosis GO:0006904; cellular membrane fusion GO:0006944; ER-nucleus signaling pathway GO:0006984; response to insect GO:0009625; systemic acquired resistance GO:0009627; salicylic acid biosynthetic process GO:0009697; systemic acquired resistance, salicylic acid mediated signaling pathway GO:0009862; s…	3.18251	0.00256
263804_at		AT2G40270	response to molecule of bacterial origin GO:0002237; protein phosphorylation GO:0006468; protein targeting to membrane GO:0006612; response to bacterium GO:0009617; response to insect GO:0009625; systemic acquired resistance GO:0009627; systemic acquired resistance, salicylic acid mediated signaling pathway GO:0009862; positive regulation of flavonoid biosynthetic process GO:0009963; regulation o…	3.17403	0.012
245176_at		AT2G47440	protein folding GO:0006457	3.17314	0.00874
251281_at	AGP20	AT3G61640	response to mechanical stimulus GO:0009612	3.17212	0.00773
257939_at	STP4	AT3G19930	protein folding GO:0006457, transport GO:0006810, carbohydrate transport GO:0008643, response to heat GO:0009408, response to high light intensity GO:0009644, response to nitrate GO:0010167, nitrate transport GO:0015706, monosaccharide transport GO:0015749, sucrose transport GO:0015770, response to endoplasmic reticulum stress GO:0034976, response to hydrogen peroxide GO:0042542, transmembrane tr…	3.16733	0.026
246528_at		AT5G15640	transport GO:0006810, transport GO:0006810, mitochondrial transport GO:0006839, transmembrane transport GO:0055085	3.16483	0.00119
264718_at		AT1G70130	protein phosphorylation GO:0006468, phosphorylation GO:0016310	3.1621	0.00329
265327_at		AT2G18210		3.15904	0.0057
250278_at	DiT1	AT5G12860	sodium ion transport GO:0006814, water transport GO:0006833, response to nematode GO:0009624, response to salt stress GO:0009651, response to fructose stimulus GO:0009750, plant-type cell wall biogenesis GO:0009832, oxaloacetate transport GO:0015729, alpha-ketoglutarate transport GO:0015742, malate transport GO:0015743, cell growth GO:0016049, sterol biosynthetic process GO:0016126, cellulose met…	3.15838	0.00488
262930_at		AT1G65690	amino acid transport GO:0006865, systemic acquired resistance GO:0009627, response to endoplasmic reticulum stress GO:0034976	3.15117	0.0183
267573_at		AT2G30670	metabolic process GO:0008152, oxidation-reduction process GO:0055114	3.14689	0.0183
250522_at		AT5G08500	sister chromatid cohesion GO:0007062, synapsis GO:0007129, reciprocal meiotic recombination GO:0007131, response to gamma radiation GO:0010332, regulation of telomere maintenance GO:0032204, multicellular organism reproduction GO:0032504, regulation of chromosome organization GO:0033044, meiotic DNA double-strand break formation GO:0042138, telomere maintenance in response to DNA damage GO:004324…	3.14523	0.00138
253891_at		AT4G27720		3.14087	0.00219
247866_at	XTR3	AT5G57550	carbohydrate metabolic process GO:0005975, cellular glucan metabolic process GO:0006073, cell wall organization GO:0071555, metabolic process GO:0008152, plant-type cell wall biogenesis GO:0009832	3.14039	0.00531
251192_at	XT1	AT3G62720	polysaccharide biosynthetic process GO:0000271, response to mechanical stimulus GO:0009612, xyloglucan biosynthetic process GO:0009969, response to chitin GO:0010200, root hair elongation GO:0048767	3.13906	0.0143
250580_at	GDH2	AT5G07440	cellular amino acid metabolic process GO:0006520, polyamine catabolic process GO:0006598, cellular membrane fusion GO:0006944, response to salt stress GO:0009651, phenylpropanoid metabolic process GO:0009698, cellular modified amino acid biosynthetic process GO:0042398, para-aminobenzoic acid metabolic process GO:0046482, response to cadmium ion GO:0046686, response to cadmium ion GO:0046686, Gol…	3.12183	0.0125
247794_at	PLC1	AT5G58670	MAPK cascade GO:0000165; regulation of transcription, DNA-dependent GO:0006355; protein targeting to membrane GO:0006612; lipid metabolic process GO:0006629; signal transduction GO:0007165; signal transduction GO:0007165; response to desiccation GO:0009269; response to cold GO:0009409; response to cold GO:0009409; response to water deprivation GO:0009414; response to bacterium GO:0009617; respons…	3.10949	0.0119
260337_at	WRKY57	AT1G69310	transcription, DNA-dependent GO:0006351; regulation of transcription, DNA-dependent GO:0006355; regulation of transcription, DNA-dependent GO:0006355	3.10795	0.00957
251621_at		AT3G57700	MAPK cascade GO:0000165; protein phosphorylation GO:0006468; ethylene biosynthetic process GO:0009693; salicylic acid biosynthetic process GO:0009697; systemic acquired resistance, salicylic acid mediated signaling pathway GO:0009862; regulation of hydrogen peroxide metabolic process GO:0010310; phosphorylation GO:0016310; negative regulation of defense response GO:0031348; defense response to ba…	3.1046	0.0187
254063_at		AT4G25390	protein phosphorylation GO:0006468, protein targeting to membrane GO:0006612, toxin catabolic process GO:0009407, ethylene biosynthetic process GO:0009693, salicylic acid mediated signaling pathway GO:0009863, jasmonic acid mediated signaling pathway GO:0009867, response to chitin GO:0010200, regulation of plant-type hypersensitive response GO:0010363, response to cyclopentenone GO:0010583, phosp…	3.10417	0.00085
267300_at		AT2G30140	metabolic process GO:0008152, toxin catabolic process GO:0009407, systemic acquired resistance GO:0009627, regulation of flower development GO:0009909, response to cyclopentenone GO:0010583, response to endoplasmic reticulum stress GO:0034976	3.09543	0.0127
252134_at		AT3G50910	toxin catabolic process GO:0009407, response to chitin GO:0010200, response to cyclopentenone GO:0010583	3.09303	0.0018
251899_at		AT3G54400	proteolysis GO:0006508, proteolysis GO:0006508, cysteine biosynthetic process GO:0019344	3.087	0.0125
259076_at	TMAC2	AT3G02140	response to salt stress GO:0009651; response to salt stress GO:0009651; response to abscisic acid stimulus GO:0009737; response to abscisic acid stimulus GO:0009737; abscisic acid mediated signaling pathway GO:0009738; negative regulation of abscisic acid mediated signaling pathway GO:0009788; regulation of starch biosynthetic process GO:0010581; positive regulation of transcription, DNA-dependen…	3.08688	0.000963
245252_at	ATERF-1	AT4G17500	respiratory burst involved in defense response GO:0002679; transcription, DNA-dependent GO:0006351; regulation of transcription, DNA-dependent GO:0006355; regulation of transcription, DNA-dependent GO:0006355; defense response GO:0006952; response to water deprivation GO:0009414; response to ethylene stimulus GO:0009723; response to abscisic acid stimulus GO:0009737; abscisic acid mediated signal…	3.08342	0.0225
258786_at	SYP121	AT3G11820	MAPK cascade GO:0000165; respiratory burst involved in defense response GO:0002679; regulation of response to biotic stimulus GO:0002831; regulation of transcription, DNA-dependent GO:0006355; protein targeting to membrane GO:0006612; protein targeting to membrane GO:0006612; transport GO:0006810; anion transport GO:0006820; nucleotide transport GO:0006862; intracellular protein transport GO:0006…	3.08126	0.00662
250435_at	RING1	AT5G10380	MAPK cascade GO:0000165; response to molecule of fungal origin GO:0002238; regulation of transcription, DNA-dependent GO:0006355; protein targeting to membrane GO:0006612; apoptotic process GO:0006915; defense response GO:0006952; response to bacterium GO:0009617; response to bacterium GO:0009617; systemic acquired resistance GO:0009627; systemic acquired resistance, salicylic acid mediated signa…	3.07827	0.023
259105_at		AT3G05500	amino acid transport GO:0006865, response to chitin GO:0010200	3.0725	0.00303
248607_at	ATCP1	AT5G49480	hyperosmotic salinity response GO:0042538	3.06965	0.0101
266685_at		AT2G19710		3.06229	0.00914
249790_at		AT5G24290		3.05641	0.0402
247571_at	SNAP33	AT5G61210	MAPK cascade GO:0000165; cytokinesis GO:0000910; cytokinesis by cell plate formation GO:0000911; respiratory burst involved in defense response GO:0002679; regulation of response to biotic stimulus GO:0002831; N-terminal protein myristoylation GO:0006499; protein targeting to membrane GO:0006612; transport GO:0006810; anion transport GO:0006820; nucleotide transport GO:0006862; ER to Golgi vesicl…	3.05393	0.00454
262575_at	PDR7	AT1G15210	ATP catabolic process GO:0006200, transport GO:0006810, drug transmembrane transport GO:0006855, response to sucrose stimulus GO:0009744, response to glucose stimulus GO:0009749, response to fructose stimulus GO:0009750, brassinosteroid biosynthetic process GO:0016132, plant-type cell wall cellulose metabolic process GO:0052541, cell wall pectin metabolic process GO:0052546	3.05314	0.0391
259232_at		AT3G11420		3.0455	0.00207
253061_at	BT5	AT4G37610	regulation of transcription, DNA-dependent GO:0006355; regulation of transcription, DNA-dependent GO:0006355; response to cold GO:0009409; response to auxin stimulus GO:0009733; response to salicylic acid stimulus GO:0009751; proximal/distal pattern formation GO:0009954; response to chitin GO:0010200; floral organ abscission GO:0010227; protein ubiquitination GO:0016567; histone acetylation GO:00…	3.04448	0.0432
251323_at		AT3G61580	glucose catabolic process GO:0006007, lipid metabolic process GO:0006629, lipid metabolic process GO:0006629, fatty acid biosynthetic process GO:0006633, oxidation-reduction process GO:0055114	3.0441	0.00185
252859_at		AT4G39780	transcription, DNA-dependent GO:0006351; regulation of transcription, DNA-dependent GO:0006355; regulation of transcription, DNA-dependent GO:0006355; ethylene mediated signaling pathway GO:0009873	3.04192	0.00602
259161_at	CA1	AT3G01500	MAPK cascade GO:0000165; regulation of response to biotic stimulus GO:0002831; pentose-phosphate shunt GO:0006098; protein targeting to membrane GO:0006612; response to cold GO:0009409; response to cold GO:0009409; detection of biotic stimulus GO:0009595; salicylic acid biosynthetic process GO:0009697; defense response, incompatible interaction GO:0009814; defense response to fungus, incompatible…	3.04011	0.00126
267604_at	ZFN2	AT2G32930	regulation of transcription, DNA-dependent GO:0006355; nucleic acid phosphodiester bond hydrolysis GO:0090305	3.03612	0.00289
250335_at		AT5G11650	response to chitin GO:0010200	3.03202	0.0105
250302_at	AtcwINV6	AT5G11920	response to hypoxia GO:0001666; carbohydrate metabolic process GO:0005975; sucrose biosynthetic process GO:0005986; metabolic process GO:0008152; systemic acquired resistance, salicylic acid mediated signaling pathway GO:0009862; regulation of hydrogen peroxide metabolic process GO:0010310	3.03192	0.00181
263222_at		AT1G30640	protein phosphorylation GO:0006468, phosphorylation GO:0016310	3.0294	0.00365
267069_at	ATCAMBP25	AT2G41010	response to water deprivation GO:0009414, response to salt stress GO:0009651, regulation of salicylic acid metabolic process GO:0010337	3.02932	0.0383
251942_at	PDR9	AT3G53480	transition metal ion transport GO:0000041, ATP catabolic process GO:0006200, transport GO:0006810, transport GO:0006810, drug transmembrane transport GO:0006855, auxin polar transport GO:0009926, regulation of anion channel activity GO:0010359, root development GO:0048364, cellular response to indolebutyric acid stimulus GO:0071366	3.02761	0.0398
256129_at		AT1G18210	transport GO:0006810, small GTPase mediated signal transduction GO:0007264, protein transport GO:0015031	3.02294	0.00139
245977_at	G6PD2	AT5G13110	carbohydrate metabolic process GO:0005975; glucose metabolic process GO:0006006; glucose metabolic process GO:0006006; glucose metabolic process GO:0006006; pentose-phosphate shunt GO:0006098; pentose-phosphate shunt, oxidative branch GO:0009051; oxidation-reduction process GO:0055114	3.02292	0.00289
258608_at		AT3G03020		3.02109	0.00185
261449_at		AT1G21120	methylation GO:0032259, methylation GO:0032259, indole glucosinolate metabolic process GO:0042343	3.01834	0.0263
262082_s_at		AT1G56120, AT1G56130, AT1G56140	protein phosphorylation GO:0006468, phosphorylation GO:0016310	3.01833	0.00708
265620_at		AT2G27310	respiratory burst involved in defense response GO:0002679, response to water deprivation GO:0009414, ethylene biosynthetic process GO:0009693, response to ethylene stimulus GO:0009723, response to abscisic acid stimulus GO:0009737, abscisic acid mediated signaling pathway GO:0009738, ethylene mediated signaling pathway GO:0009873, response to chitin GO:0010200, heat acclimation GO:0010286, intrac…	3.0177	0.0322
259859_at		AT1G68410	metabolic process GO:0008152	3.01766	0.00583
259379_at		AT3G16350	regulation of transcription, DNA-dependent GO:0006355; response to salt stress GO:0009651; response to ethylene stimulus GO:0009723; response to auxin stimulus GO:0009733; response to gibberellin stimulus GO:0009739; response to jasmonic acid stimulus GO:0009753; response to cadmium ion GO:0046686	3.01737	0.00469
253101_at	CYP91A2	AT4G37430	indole glucosinolate metabolic process GO:0042343, oxidation-reduction process GO:0055114	3.01631	0.00928
248564_at		AT5G49700		3.01539	0.0496
265597_at		AT2G20142	signal transduction GO:0007165	3.01505	0.0178
262225_at	ATPME1	AT1G53840	cell wall organization GO:0071555, cell wall modification GO:0042545, negative regulation of catalytic activity GO:0043086, pectin catabolic process GO:0045490	3.01312	0.00333
263403_at	TX1	AT2G04040	drug transmembrane transport GO:0006855, drug transmembrane transport GO:0006855, cadmium ion transport GO:0015691, sequestering of metal ion GO:0051238, transmembrane transport GO:0055085	3.01054	0.00957
264704_at	LGT8	AT1G70090	cell wall organization GO:0071555, carbohydrate biosynthetic process GO:0016051, pectin biosynthetic process GO:0045489	3.01009	0.00469
260856_at		AT1G21910	transcription, DNA-dependent GO:0006351; regulation of transcription, DNA-dependent GO:0006355; regulation of transcription, DNA-dependent GO:0006355; response to brassinosteroid stimulus GO:0009741; response to salicylic acid stimulus GO:0009751; response to jasmonic acid stimulus GO:0009753; ethylene mediated signaling pathway GO:0009873; cellular response to heat GO:0034605; positive regulatio…	3.01	0.0275
257466_at		AT1G62840		3.008	0.0425
259979_at		AT1G76600	respiratory burst involved in defense response GO:0002679, ethylene mediated signaling pathway GO:0009873, response to chitin GO:0010200, intracellular signal transduction GO:0035556	3.00664	0.0331
258811_at		AT3G03990	response to wounding GO:0009611, coumarin biosynthetic process GO:0009805, proline transport GO:0015824	3.00257	0.037
253124_at	ARO3	AT4G36030	protein targeting to membrane GO:0006612, response to ethylene stimulus GO:0009723, abscisic acid mediated signaling pathway GO:0009738, salicylic acid mediated signaling pathway GO:0009863, jasmonic acid mediated signaling pathway GO:0009867, response to chitin GO:0010200, regulation of plant-type hypersensitive response GO:0010363, endoplasmic reticulum unfolded protein response GO:0030968, int…	3.0014	0.0128
247208_at		AT5G64870	ethylene mediated signaling pathway GO:0009873, response to chitin GO:0010200	2.99435	0.0432
265649_at	ATFD3	AT2G27510	abscisic acid biosynthetic process GO:0009688, electron transport chain GO:0022900	2.98788	0.0144
262671_at	CPK29	AT1G76040	protein phosphorylation GO:0006468, protein phosphorylation GO:0006468, systemic acquired resistance GO:0009627, salicylic acid biosynthetic process GO:0009697, phosphorylation GO:0016310	2.98488	0.0108
253614_at		AT4G30350	response to stress GO:0006950, circadian rhythm GO:0007623	2.98239	0.00207
259546_at		AT1G35350	transport GO:0006810, phosphate ion transport GO:0006817, phosphate ion transport GO:0006817, cellular response to phosphate starvation GO:0016036	2.97697	0.00114
248698_at		AT5G48380	protein phosphorylation GO:0006468, protein phosphorylation GO:0006468, systemic acquired resistance GO:0009627, salicylic acid biosynthetic process GO:0009697, salicylic acid mediated signaling pathway GO:0009863, regulation of defense response GO:0031347, negative regulation of defense response GO:0031348, negative regulation of defense response GO:0031348, innate immune response GO:0045087	2.97615	0.00292
261851_at	HKL1	AT1G50460	carbohydrate metabolic process GO:0005975, glycolysis GO:0006096, response to osmotic stress GO:0006970, response to cold GO:0009409, response to salt stress GO:0009651, phosphorylation GO:0016310, root hair cell development GO:0080147	2.97508	0.0173
248719_at	RBOHD	AT5G47910	defense response GO:0006952, osmosensory signaling pathway GO:0007231, response to heat GO:0009408, response to wounding GO:0009611, carbohydrate homeostasis GO:0033500, hydrogen peroxide catabolic process GO:0042744, negative regulation of programmed cell death GO:0043069, defense response to fungus GO:0050832, oxidation-reduction process GO:0055114, reactive oxygen species metabolic process GO:…	2.97218	0.0134
253717_at		AT4G29440		2.96554	0.00255
262408_at		AT1G34750	response to molecule of bacterial origin GO:0002237, metabolic process GO:0008152, systemic acquired resistance GO:0009627, regulation of defense response GO:0031347	2.96354	0.00111
247864_s_at		AT1G24807, AT1G24909, AT1G25083, AT1G25155, AT1G25220, AT5G57890	tryptophan biosynthetic process GO:0000162, metabolic process GO:0008152, response to bacterium GO:0009617, response to salt stress GO:0009651, response to ethylene stimulus GO:0009723, auxin biosynthetic process GO:0009851, lateral root formation GO:0010311	2.96293	0.00111
251296_at		AT3G62010		2.96007	0.00686
256793_at		AT3G22160	protein targeting to membrane GO:0006612, response to water deprivation GO:0009414, ethylene biosynthetic process GO:0009693, response to abscisic acid stimulus GO:0009737, salicylic acid mediated signaling pathway GO:0009863, regulation of plant-type hypersensitive response GO:0010363, hyperosmotic salinity response GO:0042538, negative regulation of programmed cell death GO:0043069, response to…	2.95714	0.00139
247125_at		AT5G66070	respiratory burst involved in defense response GO:0002679, defense response GO:0006952, response to chitin GO:0010200, response to chitin GO:0010200, intracellular signal transduction GO:0035556	2.95285	0.00961
263402_at		AT2G04050	drug transmembrane transport GO:0006855, transcription factor import into nucleus GO:0042991, transmembrane transport GO:0055085	2.94895	0.0374
258544_at	RPM1	AT3G07040	defense response GO:0006952, defense response GO:0006952, defense response GO:0006952, plant-type hypersensitive response GO:0009626, plant-type hypersensitive response GO:0009626	2.94475	0.00205
245479_at		AT4G16140		2.94441	0.0147
251811_at	SMZ	AT3G54990	transcription, DNA-dependent GO:0006351; regulation of transcription, DNA-dependent GO:0006355; regulation of transcription, DNA-dependent GO:0006355; regulation of transcription, DNA-dependent GO:0006355; multicellular organismal development GO:0007275; chloroplast organization GO:0009658; ethylene mediated signaling pathway GO:0009873	2.94416	0.0138
253808_at		AT4G28300		2.94366	0.0142
255734_at		AT1G25550	regulation of transcription, DNA-dependent GO:0006355; response to nitrate GO:0010167; nitrate transport GO:0015706	2.93596	0.000854
245251_at	CBL1	AT4G17615	MAPK cascade GO:0000165; protein targeting to membrane GO:0006612; response to stress GO:0006950; response to osmotic stress GO:0006970; response to osmotic stress GO:0006970; cell communication GO:0007154; signal transduction GO:0007165; response to cold GO:0009409; response to cold GO:0009409; response to water deprivation GO:0009414; response to water deprivation GO:0009414; response to extern…	2.92833	0.0449
247452_at	CDF1	AT5G62430	transcription, DNA-dependent GO:0006351; regulation of transcription, DNA-dependent GO:0006355; regulation of transcription, DNA-dependent GO:0006355; chloroplast organization GO:0009658; negative regulation of transcription, DNA-dependent GO:0045892; regulation of timing of transition from vegetative to reproductive phase GO:0048510	2.925	0.0211
260190_at		AT1G67560	fatty acid biosynthetic process GO:0006633, lipid biosynthetic process GO:0008610, response to wounding GO:0009611, jasmonic acid biosynthetic process GO:0009695, oxylipin biosynthetic process GO:0031408, growth GO:0040007, oxidation-reduction process GO:0055114	2.92472	0.0232
267229_s_at		AT2G44070, AT5G38640	translational initiation GO:0006413, translational initiation GO:0006413, cellular metabolic process GO:0044237, negative regulation of translational initiation GO:0045947, regulation of catalytic activity GO:0050790	2.92361	0.0123
256922_at		AT3G19010	protein targeting to membrane GO:0006612, flavonoid biosynthetic process GO:0009813, positive regulation of flavonoid biosynthetic process GO:0009963, regulation of plant-type hypersensitive response GO:0010363, cellular cation homeostasis GO:0030003, oxidation-reduction process GO:0055114, divalent metal ion transport GO:0070838	2.92012	0.00172
267496_at		AT2G30550	protein targeting to membrane GO:0006612, lipid metabolic process GO:0006629, lipid metabolic process GO:0006629, salicylic acid biosynthetic process GO:0009697, salicylic acid mediated signaling pathway GO:0009863, jasmonic acid mediated signaling pathway GO:0009867, regulation of plant-type hypersensitive response GO:0010363, cellular response to phosphate starvation GO:0016036, lipid catabolic…	2.9187	0.0276
259410_at		AT1G13340	response to oxidative stress GO:0006979, salicylic acid biosynthetic process GO:0009697, salicylic acid mediated signaling pathway GO:0009863, negative regulation of defense response GO:0031348, innate immune response GO:0045087	2.90936	0.0138
249897_at		AT5G22550		2.90761	0.0113
262540_at		AT1G34260	cellular protein metabolic process GO:0044267, phosphatidylinositol metabolic process GO:0046488, phosphatidylinositol phosphorylation GO:0046854	2.90686	0.017
259260_at		AT3G11370	oxidation-reduction process GO:0055114	2.90189	0.0294
254805_at	pEARLI 1	AT4G12480	protein targeting to membrane GO:0006612; amino acid transport GO:0006865; lipid transport GO:0006869; lipid transport GO:0006869; response to cold GO:0009409; response to cold GO:0009409; response to salt stress GO:0009651; salicylic acid biosynthetic process GO:0009697; response to abscisic acid stimulus GO:0009737; defense response, incompatible interaction GO:0009814; salicylic acid mediated …	2.90089	0.00385
250286_at	PBS3	AT5G13320	MAPK cascade GO:0000165; response to molecule of bacterial origin GO:0002237; respiratory burst involved in defense response GO:0002679; regulation of response to biotic stimulus GO:0002831; regulation of transcription, DNA-dependent GO:0006355; protein targeting to membrane GO:0006612; cellular membrane fusion GO:0006944; defense response GO:0006952; defense response GO:0006952; cell communicati…	2.89975	0.00639
263582_at	LYM2	AT2G17120	systemic acquired resistance GO:0009627, cell wall macromolecule catabolic process GO:0016998, cell wall macromolecule catabolic process GO:0016998, response to endoplasmic reticulum stress GO:0034976	2.89952	0.012
249346_at	LTH1	AT5G40780	amino acid transmembrane transport GO:0003333, N-terminal protein myristoylation GO:0006499, protein targeting to membrane GO:0006612, transport GO:0006810, anion transport GO:0006820, nucleotide transport GO:0006862, amino acid transport GO:0006865, amino acid transport GO:0006865, amino acid transport GO:0006865, ER to Golgi vesicle-mediated transport GO:0006888, cellular membrane fusion GO:000…	2.89865	0.0272
249970_at		AT5G19100	proteolysis GO:0006508	2.89696	0.00841
266782_at	ATGLR2.7	AT2G29120	transport GO:0006810, ion transport GO:0006811, calcium ion transport GO:0006816, cellular calcium ion homeostasis GO:0006874, response to light stimulus GO:0009416, systemic acquired resistance GO:0009627, calcium-mediated signaling GO:0019722, response to endoplasmic reticulum stress GO:0034976, ionotropic glutamate receptor signaling pathway GO:0035235, calcium ion transmembrane transport GO:0…	2.89692	0.0101
252346_at		AT3G48650		2.89576	0.0187
249411_at	SIP1	AT5G40390	carbohydrate metabolic process GO:0005975, sucrose biosynthetic process GO:0005986, galactose metabolic process GO:0006012, response to oxidative stress GO:0006979, response to water deprivation GO:0009414, response to abscisic acid stimulus GO:0009737, raffinose family oligosaccharide biosynthetic process GO:0010325, mannitol biosynthetic process GO:0019593	2.89365	0.0266
260051_at		AT1G78210	metabolic process GO:0008152	2.89362	0.0266
247995_at		AT5G56160	transport GO:0006810	2.89293	0.012
251335_at		AT3G61400	oxidation-reduction process GO:0055114	2.8862	0.00511
248704_at	sks3	AT5G48450	oxidation-reduction process GO:0055114	2.88478	0.00525
249283_at		AT5G41800	amino acid transport GO:0006865, proline transport GO:0015824	2.88453	0.0213
261339_at		AT1G35710	MAPK cascade GO:0000165; protein phosphorylation GO:0006468; protein phosphorylation GO:0006468; transmembrane receptor protein tyrosine kinase signaling pathway GO:0007169; defense response, incompatible interaction GO:0009814; phosphorylation GO:0016310	2.88386	0.00804
261506_at	ATCK1	AT1G71697	response to wounding GO:0009611, response to wounding GO:0009611, response to fungus GO:0009620, jasmonic acid biosynthetic process GO:0009695, response to jasmonic acid stimulus GO:0009753, response to chitin GO:0010200, phosphorylation GO:0016310	2.88072	0.00572
263825_at	LAC5	AT2G40370	lignin catabolic process GO:0046274, response to copper ion GO:0046688, oxidation-reduction process GO:0055114	2.87943	0.0217
262456_at	STP1	AT1G11260	transport GO:0006810, carbohydrate transport GO:0008643, systemic acquired resistance GO:0009627, regulation of defense response GO:0031347, transmembrane transport GO:0055085	2.87616	0.0127
246821_at	CBP60G	AT5G26920	MAPK cascade GO:0000165; response to molecule of bacterial origin GO:0002237; response to molecule of bacterial origin GO:0002237; regulation of response to biotic stimulus GO:0002831; protein targeting to membrane GO:0006612; cellular membrane fusion GO:0006944; response to cold GO:0009409; detection of biotic stimulus GO:0009595; response to bacterium GO:0009617; systemic acquired resistance GO…	2.87352	0.0119
247693_at	ATEXO70H7	AT5G59730	exocytosis GO:0006887, vesicle docking involved in exocytosis GO:0006904	2.87293	0.0229
256430_at	DREB2B	AT3G11020	transcription, DNA-dependent GO:0006351; regulation of transcription, DNA-dependent GO:0006355; regulation of transcription, DNA-dependent GO:0006355; response to stress GO:0006950; response to water deprivation GO:0009414; pollen development GO:0009555; heat acclimation GO:0010286	2.86714	0.00814
253534_at	CYP83B1	AT4G31500	sulfur amino acid metabolic process GO:0000096; tryptophan biosynthetic process GO:0000162; cellular amino acid metabolic process GO:0006520; glycine catabolic process GO:0006546; tryptophan catabolic process GO:0006569; unsaturated fatty acid biosynthetic process GO:0006636; oxidoreduction coenzyme metabolic process GO:0006733; vitamin metabolic process GO:0006766; cellular amino acid biosynthet…	2.86661	0.00339
267260_at	AGP17	AT2G23130		2.85551	0.0118
267624_at	BIK1	AT2G39660	respiratory burst involved in defense response GO:0002679, protein phosphorylation GO:0006468, protein targeting to membrane GO:0006612, amino acid transport GO:0006865, response to fungus GO:0009620, salicylic acid mediated signaling pathway GO:0009863, response to chitin GO:0010200, regulation of plant-type hypersensitive response GO:0010363, phosphorylation GO:0016310, negative regulation of p…	2.85454	0.00257
249204_at		AT5G42570	intracellular protein transport GO:0006886	2.85425	0.00783
252488_at		AT3G46700	metabolic process GO:0008152	2.85324	0.0306
264400_at	GPT2	AT1G61800	transport GO:0006810, gamete generation GO:0007276, carbohydrate transport GO:0008643, response to nematode GO:0009624, photosynthetic acclimation GO:0009643, response to sucrose stimulus GO:0009744, response to glucose stimulus GO:0009749, regulation of photosynthesis GO:0010109, hexose phosphate transport GO:0015712, phosphoglycerate transport GO:0015713, phosphoenolpyruvate transport GO:001571…	2.85201	0.0154
261378_at	ATCDPK1	AT1G18890	MAPK cascade GO:0000165; protein phosphorylation GO:0006468; protein phosphorylation GO:0006468; protein phosphorylation GO:0006468; N-terminal protein myristoylation GO:0006499; protein targeting to membrane GO:0006612; cellular membrane fusion GO:0006944; cell communication GO:0007154; signal transduction GO:0007165; response to cold GO:0009409; response to water deprivation GO:0009414; respons…	2.85106	0.00176
254819_at		AT4G12500	lipid transport GO:0006869, lipid transport GO:0006869	2.84775	0.0144
264506_at	GLP5	AT1G09560	N-terminal protein myristoylation GO:0006499, amino acid transport GO:0006865, ER to Golgi vesicle-mediated transport GO:0006888, response to cold GO:0009409, systemic acquired resistance GO:0009627, response to nitrate GO:0010167, nitrate transport GO:0015706, response to endoplasmic reticulum stress GO:0034976, amino acid import GO:0043090	2.84741	0.0145
266775_at		AT2G29060	transcription, DNA-dependent GO:0006351; regulation of transcription, DNA-dependent GO:0006355; regulation of transcription, DNA-dependent GO:0006355	2.84729	0.0061
259484_at	PEPKR1	AT1G12580	protein phosphorylation GO:0006468, phosphorylation GO:0016310, protein autophosphorylation GO:0046777	2.84549	0.00342
261648_at	STZ	AT1G27730	respiratory burst involved in defense response GO:0002679; transcription, DNA-dependent GO:0006351; regulation of transcription, DNA-dependent GO:0006355; response to oxidative stress GO:0006979; response to oxidative stress GO:0006979; signal transduction GO:0007165; response to cold GO:0009409; response to water deprivation GO:0009414; response to water deprivation GO:0009414; response to water…	2.8453	0.022
260255_at		AT1G74330	protein phosphorylation GO:0006468, protein phosphorylation GO:0006468, phosphorylation GO:0016310	2.84419	0.00524
260493_at		AT2G41830		2.84385	0.00678
246108_at		AT5G28630		2.83957	0.0191
245456_at	RPP5	AT4G16950	defense response GO:0006952; defense response GO:0006952; defense response GO:0006952; signal transduction GO:0007165; defense response to fungus, incompatible interaction GO:0009817	2.83937	0.0162
262262_at		AT1G70780		2.83702	0.00378
246255_at	ATPBRP	AT4G36650	DNA-dependent transcription, initiation GO:0006352; regulation of transcription, DNA-dependent GO:0006355; regulation of transcription, DNA-dependent GO:0006355; translational initiation GO:0006413; stomatal lineage progression GO:0010440	2.83642	0.0165
248091_at	VTC5	AT5G55120	protein targeting to membrane GO:0006612, signal transduction GO:0007165, response to water deprivation GO:0009414, response to wounding GO:0009611, jasmonic acid biosynthetic process GO:0009695, response to ethylene stimulus GO:0009723, response to auxin stimulus GO:0009733, abscisic acid mediated signaling pathway GO:0009738, response to jasmonic acid stimulus GO:0009753, response to jasmonic a…	2.83611	0.0013
264515_at		AT1G10090		2.83488	0.00279
250483_at	MES5	AT5G10300	response to wounding GO:0009611, response to wounding GO:0009611, response to fungus GO:0009620, jasmonic acid biosynthetic process GO:0009695, response to jasmonic acid stimulus GO:0009753, glycoside catabolic process GO:0016139	2.83153	0.0205
252989_at	sks9	AT4G38420	oxidation-reduction process GO:0055114	2.82934	0.00967
267393_at		AT2G44500		2.82711	0.0367
258101_at	RFR1	AT3G23590	transcription, DNA-dependent GO:0006351; regulation of transcription, DNA-dependent GO:0006355; cell adhesion GO:0007155; phenylpropanoid metabolic process GO:0009698; trichome morphogenesis GO:0010090; actin nucleation GO:0045010; root hair cell differentiation GO:0048765; cell wall organization GO:0071555; regulation of phenylpropanoid metabolic process GO:2000762	2.82677	0.0227
252179_at	GATL2	AT3G50760	cell wall organization GO:0071555, response to wounding GO:0009611, response to fungus GO:0009620, jasmonic acid biosynthetic process GO:0009695, response to jasmonic acid stimulus GO:0009753, carbohydrate biosynthetic process GO:0016051, pectin biosynthetic process GO:0045489	2.82443	0.00381
267550_at	AP4.3A	AT2G32800	protein phosphorylation GO:0006468, protein phosphorylation GO:0006468, response to wounding GO:0009611, response to bacterium GO:0009617, phosphorylation GO:0016310, cellular response to jasmonic acid stimulus GO:0071395, cellular response to salicylic acid stimulus GO:0071446	2.82073	0.00596
265698_at		AT2G32160		2.81994	0.0173
257785_at	MUB4	AT3G26980		2.81748	0.0145
261450_s_at		AT1G21110, AT1G21120	methylation GO:0032259, methylation GO:0032259, indole glucosinolate metabolic process GO:0042343	2.81686	0.0322
248868_at		AT5G46780	protein targeting to membrane GO:0006612, positive regulation of flavonoid biosynthetic process GO:0009963, regulation of plant-type hypersensitive response GO:0010363	2.81679	0.00266
254610_at		AT4G18890	regulation of transcription, DNA-dependent GO:0006355; response to water deprivation GO:0009414; response to abscisic acid stimulus GO:0009737; hyperosmotic salinity response GO:0042538	2.81027	0.00171
249910_at	ADT5	AT5G22630	cellular amino acid biosynthetic process GO:0008652, aromatic amino acid family biosynthetic process GO:0009073, L-phenylalanine biosynthetic process GO:0009094, L-phenylalanine biosynthetic process GO:0009094, response to wounding GO:0009611, coumarin biosynthetic process GO:0009805, vernalization response GO:0010048, anthocyanin accumulation in tissues in response to UV light GO:0043481, carpel…	2.80681	0.00204
266693_at	MIOX2	AT2G19800	syncytium formation GO:0006949, inositol catabolic process GO:0019310, L-ascorbic acid biosynthetic process GO:0019853, oxidation-reduction process GO:0055114	2.80498	0.00156
247218_at	ASN2	AT5G65010	asparagine biosynthetic process GO:0006529, asparagine biosynthetic process GO:0006529, asparagine biosynthetic process GO:0006529, metabolic process GO:0008152, cellular amino acid biosynthetic process GO:0008652, cysteine biosynthetic process GO:0019344, hyperosmotic salinity response GO:0042538, ammonium ion metabolic process GO:0097164	2.79081	0.024
247493_at		AT5G61900, AT5G61910	defense response GO:0006952, response to temperature stimulus GO:0009266, response to humidity GO:0009270, plant-type hypersensitive response GO:0009626, systemic acquired resistance GO:0009627, cytokinin metabolic process GO:0009690, salicylic acid biosynthetic process GO:0009697, salicylic acid mediated signaling pathway GO:0009863, positive regulation of cellular defense response GO:0010186, c…	2.78908	0.00782
259876_at		AT1G76700	protein folding GO:0006457, protein folding GO:0006457, endoplasmic reticulum unfolded protein response GO:0030968, Golgi vesicle transport GO:0048193, lateral root development GO:0048527	2.78525	0.0014
267623_at		AT2G39650	respiratory burst involved in defense response GO:0002679, response to wounding GO:0009611, response to mechanical stimulus GO:0009612, ethylene biosynthetic process GO:0009693, response to chitin GO:0010200, endoplasmic reticulum unfolded protein response GO:0030968, intracellular signal transduction GO:0035556, defense response by callose deposition GO:0052542	2.78034	0.0256
261651_at	SAT32	AT1G27760	response to salt stress GO:0009651	2.77907	0.0229
248176_at	Fh5	AT5G54650	endosperm development GO:0009960, cellular component organization GO:0016043, actin cytoskeleton organization GO:0030036, actin filament polymerization GO:0030041, actin nucleation GO:0045010, seed morphogenesis GO:0048317	2.77745	0.00979
261547_at		AT1G63500	protein phosphorylation GO:0006468, phosphorylation GO:0016310	2.77657	0.00532
263019_at	ATTPS9	AT1G23870	trehalose biosynthetic process GO:0005992, trehalose biosynthetic process GO:0005992, metabolic process GO:0008152, response to sucrose stimulus GO:0009744, response to fructose stimulus GO:0009750	2.77407	0.00549
253819_at		AT4G28350	protein phosphorylation GO:0006468, response to chitin GO:0010200, phosphorylation GO:0016310, defense response to fungus GO:0050832	2.77181	0.0086
245666_at		AT1G28280	response to chitin GO:0010200	2.77127	0.0076
258809_at	anac047	AT3G04070	regulation of transcription, DNA-dependent GO:0006355; amino acid transport GO:0006865; multicellular organismal development GO:0007275; organ senescence GO:0010260	2.77037	0.00888
251642_at	AtSIP2	AT3G57520	carbohydrate metabolic process GO:0005975, response to oxidative stress GO:0006979, metabolic process GO:0008152, raffinose catabolic process GO:0034484, response to karrikin GO:0080167	2.76374	0.0093
251105_at	ATSCAR4	AT5G01730	positive regulation of actin nucleation GO:0051127	2.75907	0.00664
253147_at	CONNEXIN 32	AT4G35600	protein phosphorylation GO:0006468, protein phosphorylation GO:0006468, protein targeting to membrane GO:0006612, response to mechanical stimulus GO:0009612, systemic acquired resistance GO:0009627, salicylic acid biosynthetic process GO:0009697, abscission GO:0009838, salicylic acid mediated signaling pathway GO:0009863, jasmonic acid mediated signaling pathway GO:0009867, regulation of plant-ty…	2.75802	0.00378
257083_s_at		AT3G20590, AT3G20600	defense response GO:0006952; defense response GO:0006952; plant-type hypersensitive response GO:0009626; plant-type hypersensitive response GO:0009626; defense response, incompatible interaction GO:0009814; defense response to bacterium, incompatible interaction GO:0009816; defense response to fungus, incompatible interaction GO:0009817; defense response to bacterium GO:0042742; innate immune res…	2.75094	0.0407
260410_at		AT1G69870	transport GO:0006810, oligopeptide transport GO:0006857, oligopeptide transport GO:0006857, nitrate transport GO:0015706, glucosinolate biosynthetic process GO:0019761, nitrate assimilation GO:0042128, low affinity nitrate transport GO:0080055	2.75089	0.033
250781_at	DREB2A	AT5G05410	transcription, DNA-dependent GO:0006351; regulation of transcription, DNA-dependent GO:0006355; regulation of transcription, DNA-dependent GO:0006355; regulation of transcription, DNA-dependent GO:0006355; protein folding GO:0006457; response to stress GO:0006950; response to heat GO:0009408; response to water deprivation GO:0009414; response to water deprivation GO:0009414; response to high ligh…	2.74145	0.0388
252648_at		AT3G44630	defense response GO:0006952, defense response GO:0006952, defense response GO:0006952, signal transduction GO:0007165	2.73412	0.0459
265276_at		AT2G28400		2.73045	0.00233
247438_at		AT5G62460		2.72882	0.00218
260969_at	ATBETAFRUCT4	AT1G12240	carbohydrate metabolic process GO:0005975, sucrose metabolic process GO:0005985, calcium ion transport GO:0006816, Golgi organization GO:0007030, metabolic process GO:0008152, response to bacterium GO:0009617, response to salt stress GO:0009651, abscisic acid mediated signaling pathway GO:0009738, cellular response to gibberellin stimulus GO:0071370, primary root development GO:0080022	2.72774	0.0163
248581_at		AT5G49900	lipid metabolic process GO:0006629, sphingolipid metabolic process GO:0006665, glucosylceramide catabolic process GO:0006680, metabolic process GO:0008152	2.72761	0.0018
255786_at	ATCLH1	AT1G19670	MAPK cascade GO:0000165; regulation of transcription, DNA-dependent GO:0006355; protein targeting to membrane GO:0006612; response to stress GO:0006950; response to bacterium GO:0009617; systemic acquired resistance, salicylic acid mediated signaling pathway GO:0009862; jasmonic acid mediated signaling pathway GO:0009867; regulation of hydrogen peroxide metabolic process GO:0010310; regulation of…	2.72627	0.0268
264280_at	BGLU46	AT1G61820	carbohydrate metabolic process GO:0005975, metabolic process GO:0008152, lignin biosynthetic process GO:0009809	2.71944	0.0195
252831_at	DHS1	AT4G39980	cellular amino acid biosynthetic process GO:0008652, aromatic amino acid family biosynthetic process GO:0009073, aromatic amino acid family biosynthetic process GO:0009073, chorismate biosynthetic process GO:0009423, chorismate biosynthetic process GO:0009423, chorismate biosynthetic process GO:0009423, response to wounding GO:0009611, response to wounding GO:0009611, response to bacterium GO:000…	2.71385	0.0132
256020_at	HEMA1	AT1G58290	response to reactive oxygen species GO:0000302, porphyrin-containing compound biosynthetic process GO:0006779, porphyrin-containing compound biosynthetic process GO:0006779, protoporphyrinogen IX biosynthetic process GO:0006782, heme biosynthetic process GO:0006783, heme biosynthetic process GO:0006783, response to light stimulus GO:0009416, response to iron ion GO:0010039, chlorophyll biosynthet…	2.71212	0.0149
256891_at		AT3G19030	protein targeting to membrane GO:0006612, positive regulation of flavonoid biosynthetic process GO:0009963, regulation of plant-type hypersensitive response GO:0010363	2.71137	0.00867
267385_at		AT2G44380	response to nitrate GO:0010167, nitrate transport GO:0015706, oxidation-reduction process GO:0055114	2.70971	0.0498
246389_at	AAP3	AT1G77380	protein targeting to membrane GO:0006612, transport GO:0006810, anion transport GO:0006820, nucleotide transport GO:0006862, amino acid transport GO:0006865, amino acid transport GO:0006865, ER to Golgi vesicle-mediated transport GO:0006888, cellular membrane fusion GO:0006944, regulation of plant-type hypersensitive response GO:0010363, ammonium transport GO:0015696, basic amino acid transport G…	2.70799	0.0493
248236_at		AT5G53870		2.70682	0.00279
260602_at	ATSERAT2;1	AT1G55920	cysteine biosynthetic process from serine GO:0006535, cellular amino acid biosynthetic process GO:0008652, response to cold GO:0009409, cellular response to sulfate starvation GO:0009970, response to nitrate GO:0010167, nitrate transport GO:0015706, cysteine biosynthetic process GO:0019344	2.7008	0.0124
266231_at	PSKR1	AT2G02220	cGMP biosynthetic process GO:0006182, protein phosphorylation GO:0006468, protein phosphorylation GO:0006468, transmembrane receptor protein tyrosine kinase signaling pathway GO:0007169, response to wounding GO:0009611, phosphorylation GO:0016310, innate immune response GO:0045087	2.6962	0.00257
259297_at	AtRLP30	AT3G05360	MAPK cascade GO:0000165; protein targeting to membrane GO:0006612; defense response GO:0006952; cell communication GO:0007154; signal transduction GO:0007165; toxin catabolic process GO:0009407; response to cold GO:0009409; response to external stimulus GO:0009605; abscisic acid mediated signaling pathway GO:0009738; systemic acquired resistance, salicylic acid mediated signaling pathway GO:00098…	2.69604	0.0223
245249_at	ACX1	AT4G16760	long-chain fatty acid metabolic process GO:0001676, long-chain fatty acid metabolic process GO:0001676, defense response to insect GO:0002213, defense response to insect GO:0002213, protein targeting to membrane GO:0006612, lipid metabolic process GO:0006629, fatty acid metabolic process GO:0006631, fatty acid biosynthetic process GO:0006633, fatty acid beta-oxidation GO:0006635, fatty acid beta-…	2.69495	0.0184
267083_at	TCH3	AT2G41100	protein targeting to membrane GO:0006612, cellular membrane fusion GO:0006944, response to temperature stimulus GO:0009266, response to wounding GO:0009611, response to mechanical stimulus GO:0009612, response to mechanical stimulus GO:0009612, response to absence of light GO:0009646, response to absence of light GO:0009646, thigmotropism GO:0009652, response to chitin GO:0010200, regulation of p…	2.69324	0.00653
260387_at	SOT16	AT1G74100	tryptophan catabolic process GO:0006569, signal transduction GO:0007165, response to water deprivation GO:0009414, indoleacetic acid biosynthetic process GO:0009684, response to ethylene stimulus GO:0009723, response to auxin stimulus GO:0009733, abscisic acid mediated signaling pathway GO:0009738, response to jasmonic acid stimulus GO:0009753, glucosinolate biosynthetic process GO:0019761, gluco…	2.6927	0.0101
259952_at	AtRLP12	AT1G71400	response to molecule of bacterial origin GO:0002237, defense response GO:0006952, signal transduction GO:0007165, signal transduction GO:0007165, stomatal complex morphogenesis GO:0010103, response to chitin GO:0010200, stamen development GO:0048443	2.68948	0.00181
257784_at	MUB4	AT3G26980		2.68902	0.0176
249123_at	KCS20	AT5G43760	very long-chain fatty acid metabolic process GO:0000038, fatty acid biosynthetic process GO:0006633, metabolic process GO:0008152, lipid biosynthetic process GO:0008610, response to cold GO:0009409, response to cold GO:0009409, response to light stimulus GO:0009416, cuticle development GO:0042335	2.68207	0.0108
245002_at	psbD	ATCG00270	photosynthetic electron transport in photosystem II GO:0009772; photosynthesis GO:0015979; photosynthesis, light reaction GO:0019684; electron transport chain GO:0022900; oxidation-reduction process GO:0055114	2.677	0.0243
244983_at	rpl16	ATCG00790	translation GO:0006412	2.67359	0.0411
246567_at	GMII	AT5G14950	carbohydrate metabolic process GO:0005975, mannose metabolic process GO:0006013, protein glycosylation GO:0006486, protein N-linked glycosylation GO:0006487, protein N-linked glycosylation GO:0006487, metabolic process GO:0008152	2.67119	0.0266
262768_at		AT1G12990	protein N-linked glycosylation GO:0006487	2.6699	0.0047
247921_at	COL5	AT5G57660	regulation of transcription, DNA-dependent GO:0006355; cellular response to water deprivation GO:0042631	2.66944	0.0105
266977_at		AT2G39420		2.66872	0.00848
264313_at	BCA4	AT1G70410	response to carbon dioxide GO:0010037, regulation of stomatal movement GO:0010119, response to nitrate GO:0010167, nitrate transport GO:0015706, carbon utilization GO:0015976, carbon utilization GO:0015976, methylglyoxal catabolic process to D-lactate GO:0019243	2.66865	0.0013
267536_at	PLDBETA1	AT2G42010	metabolic process GO:0008152; defense response to bacterium, incompatible interaction GO:0009816; lipid catabolic process GO:0016042; response to cadmium ion GO:0046686	2.66754	0.00624
245262_at		AT4G16563	proteolysis GO:0006508, proteolysis GO:0006508	2.66269	0.0111
246993_at	AZF1	AT5G67450	regulation of transcription, DNA-dependent GO:0006355; response to cold GO:0009409; response to chitin GO:0010200; hyperosmotic salinity response GO:0042538; negative regulation of transcription, DNA-dependent GO:0045892	2.65998	0.0407
266752_at	ABCB4	AT2G47000	response to superoxide GO:0000303, ATP catabolic process GO:0006200, transport GO:0006810, ER to Golgi vesicle-mediated transport GO:0006888, signal transduction GO:0007165, toxin catabolic process GO:0009407, response to water deprivation GO:0009414, gravitropism GO:0009630, response to salt stress GO:0009651, response to ethylene stimulus GO:0009723, response to auxin stimulus GO:0009733, respo…	2.65973	0.017
252009_at		AT3G52800	respiratory burst involved in defense response GO:0002679, protein targeting to membrane GO:0006612, positive regulation of flavonoid biosynthetic process GO:0009963, response to chitin GO:0010200, response to chitin GO:0010200, regulation of plant-type hypersensitive response GO:0010363, intracellular signal transduction GO:0035556	2.65743	0.00884
267215_at		AT2G02630	oxidation-reduction process GO:0055114	2.65667	0.00516
255627_at		AT4G00955		2.65458	0.0201
247326_at		AT5G64110	response to oxidative stress GO:0006979, hydrogen peroxide catabolic process GO:0042744, oxidation-reduction process GO:0055114	2.65118	0.00762
258566_at	GLR1.1	AT3G04110	response to molecule of bacterial origin GO:0002237, tryptophan catabolic process GO:0006569, transport GO:0006810, ion transport GO:0006811, potassium ion transport GO:0006813, sodium ion transport GO:0006814, calcium ion transport GO:0006816, cellular calcium ion homeostasis GO:0006874, response to light stimulus GO:0009416, indoleacetic acid biosynthetic process GO:0009684, response to abscisi…	2.64641	0.0103
261618_at		AT1G33110	drug transmembrane transport GO:0006855, response to symbiotic fungus GO:0009610, cysteine biosynthetic process GO:0019344, transmembrane transport GO:0055085	2.64553	0.00926
247755_at	ATSBT4.12	AT5G59090	transition metal ion transport GO:0000041, proteolysis GO:0006508, proteolysis GO:0006508, iron ion transport GO:0006826, metabolic process GO:0008152, cellular response to iron ion starvation GO:0010106, response to nitrate GO:0010167, nitrate transport GO:0015706, brassinosteroid biosynthetic process GO:0016132, negative regulation of catalytic activity GO:0043086	2.64468	0.0326
261420_at	KCS3	AT1G07720	very long-chain fatty acid metabolic process GO:0000038, fatty acid biosynthetic process GO:0006633, metabolic process GO:0008152, lipid biosynthetic process GO:0008610, response to cold GO:0009409, response to cold GO:0009409, response to light stimulus GO:0009416, cuticle development GO:0042335	2.64075	0.0353
255259_at	NDB2	AT4G05020	oxidation-reduction process GO:0055114	2.64048	0.0141
259570_at	COR47	AT1G20440	glycolysis GO:0006096, water transport GO:0006833, response to stress GO:0006950, response to stress GO:0006950, response to osmotic stress GO:0006970, hyperosmotic response GO:0006972, Golgi organization GO:0007030, response to temperature stimulus GO:0009266, response to cold GO:0009409, response to water deprivation GO:0009414, response to water stimulus GO:0009415, response to water stimulus …	2.64009	0.0322
248123_at		AT5G54720		2.63765	0.00208
263722_at	GONST1	AT2G13650	transcription, DNA-dependent GO:0006351; transport GO:0006810; carbohydrate transport GO:0008643; GDP-mannose transport GO:0015784; GDP-mannose transport GO:0015784; GDP-mannose transport GO:0015784	2.63528	0.029
264282_at		AT1G61840	intracellular signal transduction GO:0035556, oxidation-reduction process GO:0055114	2.63158	0.039
255894_at		AT1G17980	transcription, DNA-dependent GO:0006351; RNA processing GO:0006396; cell cycle process GO:0022402; RNA 3'-end processing GO:0031123; RNA polyadenylation GO:0043631; RNA polyadenylation GO:0043631	2.62821	0.00655
265611_at		AT2G25510		2.62715	0.00169
251787_at		AT3G55410	tricarboxylic acid cycle GO:0006099, metabolic process GO:0008152, response to cadmium ion GO:0046686, oxidation-reduction process GO:0055114	2.62688	0.0234
248942_at		AT5G45480	tryptophan catabolic process GO:0006569, indoleacetic acid biosynthetic process GO:0009684, response to nitrate GO:0010167, nitrate transport GO:0015706	2.6258	0.0132
250645_at		AT5G06700	plant-type cell wall modification GO:0009827, secondary cell wall biogenesis GO:0009834, cellulose biosynthetic process GO:0030244, pectin biosynthetic process GO:0045489	2.62526	0.0164
263797_at	WRKY17	AT2G24570	transcription, DNA-dependent GO:0006351; regulation of transcription, DNA-dependent GO:0006355; regulation of transcription, DNA-dependent GO:0006355; amino acid transport GO:0006865; response to chitin GO:0010200; defense response to bacterium GO:0042742	2.62044	0.0395
254996_at		AT4G10390	protein phosphorylation GO:0006468, response to wounding GO:0009611, response to wounding GO:0009611, response to fungus GO:0009620, jasmonic acid biosynthetic process GO:0009695, response to jasmonic acid stimulus GO:0009753, phosphorylation GO:0016310	2.61646	0.0046
254242_at		AT4G23200	protein phosphorylation GO:0006468, phosphorylation GO:0016310	2.61597	0.0374
260731_at		AT1G17500	cation transport GO:0006812, ER to Golgi vesicle-mediated transport GO:0006888, metabolic process GO:0008152, response to sucrose stimulus GO:0009744, response to glucose stimulus GO:0009749, response to fructose stimulus GO:0009750, phospholipid transport GO:0015914, amino acid import GO:0043090	2.61341	0.0132
246976_s_at		AT5G24810	lipopolysaccharide core region biosynthetic process GO:0009244, endoplasmic reticulum unfolded protein response GO:0030968	2.61214	0.00693
246085_at	ATBRXL4	AT5G20540	xylem development GO:0010089, cell wall macromolecule metabolic process GO:0044036	2.60884	0.0111
266292_at	SAG13	AT2G29350	defense response to insect GO:0002213, aging GO:0007568, aging GO:0007568, metabolic process GO:0008152, oxidation-reduction process GO:0055114	2.60716	0.00848
258046_at	MKK5	AT3G21220	protein phosphorylation GO:0006468; defense response GO:0006952; plant-type hypersensitive response GO:0009626; defense response, incompatible interaction GO:0009814; floral organ abscission GO:0010227; proline transport GO:0015824; phosphorylation GO:0016310; regulation of stomatal complex patterning GO:2000037	2.60702	0.00327
259752_at	LPR2	AT1G71040	meristem maintenance GO:0010073, cellular response to phosphate starvation GO:0016036, cellular response to phosphate starvation GO:0016036, oxidation-reduction process GO:0055114	2.60621	0.0101
254948_at		AT4G11000		2.60589	0.0106
266037_at		AT2G05940	MAPK cascade GO:0000165; protein phosphorylation GO:0006468; N-terminal protein myristoylation GO:0006499; protein targeting to membrane GO:0006612; cell communication GO:0007154; response to cold GO:0009409; response to water deprivation GO:0009414; response to external stimulus GO:0009605; response to wounding GO:0009611; response to insect GO:0009625; systemic acquired resistance GO:0009627; s…	2.60497	0.0174
260046_at		AT1G73805	MAPK cascade GO:0000165; response to hypoxia GO:0001666; response to molecule of bacterial origin GO:0002237; regulation of response to biotic stimulus GO:0002831; regulation of transcription, DNA-dependent GO:0006355; regulation of transcription, DNA-dependent GO:0006355; protein targeting to membrane GO:0006612; detection of external stimulus GO:0009581; detection of biotic stimulus GO:0009595;…	2.60293	0.00383
261193_at		AT1G32920	response to wounding GO:0009611, response to wounding GO:0009611, response to fungus GO:0009620, jasmonic acid biosynthetic process GO:0009695, response to jasmonic acid stimulus GO:0009753, ethylene mediated signaling pathway GO:0009873, response to chitin GO:0010200	2.60011	0.0133
253063_at	ACA2	AT4G37640	protein targeting to membrane GO:0006612, ATP biosynthetic process GO:0006754, transport GO:0006810, transport GO:0006810, ion transport GO:0006811, cation transport GO:0006812, calcium ion transport GO:0006816, anion transport GO:0006820, nucleotide transport GO:0006862, ER to Golgi vesicle-mediated transport GO:0006888, cellular membrane fusion GO:0006944, metabolic process GO:0008152, systemic…	2.5961	0.00861
258610_at	ILR1	AT3G02875	proteolysis GO:0006508, metabolic process GO:0008152, auxin metabolic process GO:0009850, para-aminobenzoic acid metabolic process GO:0046482	2.59222	0.0108
245035_at	ATARD3	AT2G26400	response to hypoxia GO:0001666; cellular amino acid biosynthetic process GO:0008652; methionine biosynthetic process GO:0009086; systemic acquired resistance, salicylic acid mediated signaling pathway GO:0009862; regulation of hydrogen peroxide metabolic process GO:0010310; L-methionine salvage from methylthioadenosine GO:0019509; oxidation-reduction process GO:0055114	2.58913	0.0127
251482_s_at		AT3G59740, AT3G59750	protein phosphorylation GO:0006468, phosphorylation GO:0016310	2.58762	0.00641
245550_at	CYP705A1	AT4G15330	glucuronoxylan metabolic process GO:0010413, xylan biosynthetic process GO:0045492, oxidation-reduction process GO:0055114	2.58648	0.0399
249984_at		AT5G18400	apoptotic process GO:0006915	2.58592	0.00255
266511_at		AT2G47680	nucleobase-containing compound metabolic process GO:0006139, methylglyoxal catabolic process to D-lactate GO:0019243	2.58071	0.0101
259734_at		AT1G77500	defense response by callose deposition GO:0052542	2.58012	0.00214
267288_at		AT2G23680	MAPK cascade GO:0000165; response to molecule of bacterial origin GO:0002237; respiratory burst involved in defense response GO:0002679; regulation of response to biotic stimulus GO:0002831; protein targeting to membrane GO:0006612; cellular membrane fusion GO:0006944; response to stress GO:0006950; detection of biotic stimulus GO:0009595; response to insect GO:0009625; salicylic acid biosyntheti…	2.5787	0.00695
249754_at	DMR6	AT5G24530	MAPK cascade GO:0000165; response to hypoxia GO:0001666; regulation of response to biotic stimulus GO:0002831; protein targeting to membrane GO:0006612; detection of biotic stimulus GO:0009595; response to bacterium GO:0009617; response to bacterium GO:0009617; response to fungus GO:0009620; response to fungus GO:0009620; systemic acquired resistance GO:0009627; salicylic acid biosynthetic proces…	2.57742	0.0131
259550_at	AGP5	AT1G35230	response to bacterium GO:0009617, innate immune response GO:0045087	2.57645	0.00325
249746_at	TIP	AT5G24590	regulation of transcription, DNA-dependent GO:0006355; regulation of transcription, DNA-dependent GO:0006355; multicellular organismal development GO:0007275; response to water deprivation GO:0009414; response to abscisic acid stimulus GO:0009737; hyperosmotic salinity response GO:0042538; defense response to virus GO:0051607	2.5719	0.0352
257056_at		AT3G15350	carbohydrate biosynthetic process GO:0016051	2.57146	0.0131
245051_at	WRKY15	AT2G23320	respiratory burst involved in defense response GO:0002679; transcription, DNA-dependent GO:0006351; regulation of transcription, DNA-dependent GO:0006355; regulation of transcription, DNA-dependent GO:0006355; ethylene biosynthetic process GO:0009693; response to chitin GO:0010200; response to chitin GO:0010200; intracellular signal transduction GO:0035556	2.57136	0.00155
264014_at		AT2G21210	response to auxin stimulus GO:0009733, response to chitin GO:0010200, chlorophyll biosynthetic process GO:0015995	2.56566	0.0362
257874_at		AT3G17110		2.56554	0.00793
253268_s_at	UGT73B2	AT4G34131, AT4G34135	defense response GO:0006952, metabolic process GO:0008152, flavonoid biosynthetic process GO:0009813, flavonol biosynthetic process GO:0051555, response to other organism GO:0051707, response to other organism GO:0051707	2.56507	0.0111
244939_at	rps12	ATCG00065	translation GO:0006412	2.56237	0.0267
261474_at		AT1G14540	response to oxidative stress GO:0006979, hydrogen peroxide catabolic process GO:0042744, oxidation-reduction process GO:0055114, cellular response to hypoxia GO:0071456	2.5616	0.000957
254759_at		AT4G13180	metabolic process GO:0008152, response to arsenic-containing substance GO:0046685, oxidation-reduction process GO:0055114	2.56105	0.0146
257697_at		AT3G12700	proteolysis GO:0006508, proteolysis GO:0006508	2.56059	0.0115
246955_at	CPK1	AT5G04870	protein phosphorylation GO:0006468, protein phosphorylation GO:0006468, protein phosphorylation GO:0006468, phosphorylation GO:0016310, protein autophosphorylation GO:0046777	2.55963	0.0101
245699_at		AT5G04250	proteolysis GO:0006508, response to wounding GO:0009611, response to fungus GO:0009620, jasmonic acid biosynthetic process GO:0009695, response to jasmonic acid stimulus GO:0009753, heat acclimation GO:0010286	2.55814	0.0127
251684_at		AT3G56410		2.55772	0.0419
252220_at	LBD38	AT3G49940	response to nitrate GO:0010167, nitrate transport GO:0015706	2.55367	0.00705
247272_at		AT5G14040, AT5G64300	glucose catabolic process GO:0006007, pentose-phosphate shunt GO:0006098, transport GO:0006810, metabolic process GO:0008152, riboflavin biosynthetic process GO:0009231, riboflavin biosynthetic process GO:0009231, riboflavin biosynthetic process GO:0009231, response to salt stress GO:0009651, root hair elongation GO:0048767	2.55312	0.00538
251402_at		AT3G60290	biosynthetic process GO:0009058, oxidation-reduction process GO:0055114, response to karrikin GO:0080167	2.5527	0.0221
254812_at	GAE5	AT4G12250	carbohydrate metabolic process GO:0005975, nucleotide-sugar metabolic process GO:0009225, cellular response to phosphate starvation GO:0016036, galactolipid biosynthetic process GO:0019375, cellular response to water deprivation GO:0042631, cellular metabolic process GO:0044237	2.55028	0.0153
249889_at		AT5G22540	response to water deprivation GO:0009414, ethylene biosynthetic process GO:0009693, response to abscisic acid stimulus GO:0009737, hyperosmotic salinity response GO:0042538	2.54496	0.00294
248267_at	GLT1	AT5G53460	gluconeogenesis GO:0006094, glycolysis GO:0006096, glutamate biosynthetic process GO:0006537, glutamate biosynthetic process GO:0006537, glutamate biosynthetic process GO:0006537, glutamine metabolic process GO:0006541, nitrogen compound metabolic process GO:0006807, metabolic process GO:0008152, cellular amino acid biosynthetic process GO:0008652, response to salt stress GO:0009651, ammonia assi…	2.54411	0.0221
267199_at		AT2G30990	tryptophan catabolic process GO:0006569, indoleacetic acid biosynthetic process GO:0009684	2.54231	0.0038
261041_at	EER4	AT1G17440	RNA splicing, via endonucleolytic cleavage and ligation GO:0000394; DNA-dependent transcription, initiation GO:0006352; DNA-dependent transcription, initiation GO:0006352; transcription from RNA polymerase II promoter GO:0006366; translational initiation GO:0006413; cytokinin mediated signaling pathway GO:0009736; jasmonic acid mediated signaling pathway GO:0009867; regulation of ethylene mediate…	2.53327	0.0361
266366_at		AT2G41420	megasporogenesis GO:0009554	2.52972	0.00258
253238_at		AT4G34480	carbohydrate metabolic process GO:0005975, cell wall organization GO:0071555, metabolic process GO:0008152	2.52875	0.0405
267246_at	WRKY25	AT2G30250	response to molecule of bacterial origin GO:0002237; transcription, DNA-dependent GO:0006351; regulation of transcription, DNA-dependent GO:0006355; regulation of transcription, DNA-dependent GO:0006355; protein targeting to membrane GO:0006612; cellular membrane fusion GO:0006944; response to osmotic stress GO:0006970; response to cold GO:0009409; response to insect GO:0009625; response to salt …	2.52805	0.00365
259354_at		AT3G05220	metal ion transport GO:0030001	2.52453	0.0263
262571_at		AT1G15430	MAPK cascade GO:0000165; protein targeting to membrane GO:0006612; cellular membrane fusion GO:0006944; cell communication GO:0007154; signal transduction GO:0007165; toxin catabolic process GO:0009407; response to cold GO:0009409; response to water deprivation GO:0009414; response to external stimulus GO:0009605; response to wounding GO:0009611; response to ethylene stimulus GO:0009723; response…	2.52364	0.00995
262177_at	EDS16	AT1G74710	MAPK cascade GO:0000165; respiratory burst involved in defense response GO:0002679; regulation of response to biotic stimulus GO:0002831; protein targeting to membrane GO:0006612; cellular membrane fusion GO:0006944; defense response GO:0006952; biosynthetic process GO:0009058; response to cold GO:0009409; detection of biotic stimulus GO:0009595; response to bacterium GO:0009617; systemic acquire…	2.5228	0.0106
258119_at	MPK19	AT3G14720	MAPK cascade GO:0000165, protein phosphorylation GO:0006468, signal transduction GO:0007165, phosphorylation GO:0016310	2.51841	0.0235
245033_at		AT2G26380	defense response GO:0006952, signal transduction GO:0007165	2.51493	0.0304
260975_at		AT1G53430	protein phosphorylation GO:0006468, phosphorylation GO:0016310	2.51477	0.00185
265810_at		AT2G18090	regulation of transcription, DNA-dependent GO:0006355	2.51171	0.00234
252364_at		AT3G48450	response to nitrate GO:0010167	2.511	0.0441
245003_at	psbC	ATCG00280	photosynthetic electron transport chain GO:0009767; photosynthetic electron transport in photosystem II GO:0009772; photosynthesis GO:0015979; protein-chromophore linkage GO:0018298; photosynthesis, light reaction GO:0019684	2.51058	0.026
256596_at		AT3G28540		2.50874	0.00511
262677_at		AT1G75860		2.50585	0.00557
256366_at		AT1G66880	MAPK cascade GO:0000165; regulation of response to biotic stimulus GO:0002831; protein phosphorylation GO:0006468; protein targeting to membrane GO:0006612; detection of biotic stimulus GO:0009595; response to insect GO:0009625; systemic acquired resistance GO:0009627; salicylic acid biosynthetic process GO:0009697; defense response, incompatible interaction GO:0009814; systemic acquired resistan…	2.50415	0.00569
256458_at		AT1G75220	transport GO:0006810, carbohydrate transport GO:0008643, jasmonic acid metabolic process GO:0009694, response to jasmonic acid stimulus GO:0009753, transmembrane transport GO:0055085	2.50282	0.00623
250295_at	NEF1	AT5G13390		2.50078	0.0211
251097_at	LECRKA4.3	AT5G01560	protein phosphorylation GO:0006468, abscisic acid mediated signaling pathway GO:0009738, seed germination GO:0009845, phosphorylation GO:0016310	2.50023	0.00725
252602_at		AT3G45040	cellular membrane fusion GO:0006944, phospholipid biosynthetic process GO:0008654, salicylic acid biosynthetic process GO:0009697, salicylic acid mediated signaling pathway GO:0009863, response to chitin GO:0010200, phosphorylation GO:0016310, endoplasmic reticulum unfolded protein response GO:0030968, negative regulation of defense response GO:0031348, innate immune response GO:0045087	2.49955	0.00253
254656_at		AT4G18070		2.49864	0.00193
267341_at		AT2G44200		2.49778	0.00601
253997_at	RPS2	AT4G26090	MAPK cascade GO:0000165; regulation of response to biotic stimulus GO:0002831; protein targeting to membrane GO:0006612; defense response GO:0006952; defense response GO:0006952; defense response GO:0006952; detection of biotic stimulus GO:0009595; response to bacterium GO:0009617; plant-type hypersensitive response GO:0009626; plant-type hypersensitive response GO:0009626; salicylic acid biosynt…	2.49776	0.016
254652_at	WRKY28	AT4G18170	transcription, DNA-dependent GO:0006351; regulation of transcription, DNA-dependent GO:0006355; regulation of transcription, DNA-dependent GO:0006355; regulation of transcription, DNA-dependent GO:0006355; amino acid transport GO:0006865; toxin catabolic process GO:0009407; response to cyclopentenone GO:0010583	2.49744	0.0321
249078_at	CAD1	AT5G44070	MAPK cascade GO:0000165; regulation of response to biotic stimulus GO:0002831; protein targeting to membrane GO:0006612; response to cold GO:0009409; detection of biotic stimulus GO:0009595; salicylic acid biosynthetic process GO:0009697; defense response, incompatible interaction GO:0009814; systemic acquired resistance, salicylic acid mediated signaling pathway GO:0009862; jasmonic acid mediate…	2.49657	0.00866
266097_at	SOUL-1	AT2G37970	response to sucrose stimulus GO:0009744, flavonoid biosynthetic process GO:0009813, red or far-red light signaling pathway GO:0010017, response to UV-B GO:0010224	2.49177	0.00574
260880_at		AT1G21380	intracellular protein transport GO:0006886, intracellular protein transport GO:0006886, intra-Golgi vesicle-mediated transport GO:0006891	2.4845	0.00919
254389_s_at		AT4G21903, AT4G21910	drug transmembrane transport GO:0006855, transmembrane transport GO:0055085	2.48426	0.0426
259685_at	AtPP2-A11	AT1G63090	protein ubiquitination GO:0016567	2.48256	0.0245
250633_at	PMSR2	AT5G07460	cellular protein modification process GO:0006464, cellular protein modification process GO:0006464, response to oxidative stress GO:0006979, protein metabolic process GO:0019538, cellular response to oxidative stress GO:0034599, oxidation-reduction process GO:0055114, response to karrikin GO:0080167	2.4812	0.0188
265461_at		AT2G46500	MAPK cascade GO:0000165; respiratory burst involved in defense response GO:0002679; N-terminal protein myristoylation GO:0006499; protein targeting to membrane GO:0006612; cellular membrane fusion GO:0006944; cell communication GO:0007154; response to cold GO:0009409; response to water deprivation GO:0009414; response to external stimulus GO:0009605; response to wounding GO:0009611; abscisic acid…	2.47653	0.00178
249125_at		AT5G43450	oxidation-reduction process GO:0055114	2.47639	0.00984
253666_at	MERI5B	AT4G30270	carbohydrate metabolic process GO:0005975; cellular glucan metabolic process GO:0006073; transcription, DNA-dependent GO:0006351; regulation of transcription, DNA-dependent GO:0006355; cell wall organization GO:0071555; aging GO:0007568; metabolic process GO:0008152; response to wounding GO:0009611; response to mechanical stimulus GO:0009612; ethylene biosynthetic process GO:0009693; response to …	2.47606	0.00431
258452_at	AOX1A	AT3G22370	response to stress GO:0006950, respiratory gaseous exchange GO:0007585, response to cold GO:0009409, electron transport chain GO:0022900, mitochondria-nucleus signaling pathway GO:0031930, cellular respiration GO:0045333, oxidation-reduction process GO:0055114, oxidation-reduction process GO:0055114	2.47514	0.00257
249050_at		AT5G44290	protein phosphorylation GO:0006468, phosphorylation GO:0016310	2.47299	0.00131
262762_at		AT1G10700	heme biosynthetic process GO:0006783, nucleoside metabolic process GO:0009116, nucleotide biosynthetic process GO:0009165, nucleotide biosynthetic process GO:0009165, phosphorylation GO:0016310	2.47194	0.00298
254409_at		AT4G21400	respiratory burst involved in defense response GO:0002679, protein phosphorylation GO:0006468, response to chitin GO:0010200, phosphorylation GO:0016310	2.46789	0.00704
251757_at		AT3G55640	transport GO:0006810, transport GO:0006810, mitochondrial transport GO:0006839, transmembrane transport GO:0055085	2.46292	0.019
249702_at		AT5G35570		2.46197	0.00632
258282_at		AT3G26910	endoplasmic reticulum unfolded protein response GO:0030968, defense response by callose deposition GO:0052542	2.46152	0.00997
264005_at	AGP2	AT2G22470	response to nitrate GO:0010167, nitrate transport GO:0015706	2.46024	0.0132
253842_at		AT4G27860		2.45966	0.0457
259573_at		AT1G20390		2.45731	0.0159
265440_at	pEARLI4	AT2G20960	tryptophan catabolic process GO:0006569, indoleacetic acid biosynthetic process GO:0009684	2.45509	0.013
257076_at		AT3G19680		2.45446	0.00601
258203_at		AT3G13950	MAPK cascade GO:0000165; response to molecule of bacterial origin GO:0002237; protein targeting to membrane GO:0006612; salicylic acid biosynthetic process GO:0009697; systemic acquired resistance, salicylic acid mediated signaling pathway GO:0009862; salicylic acid mediated signaling pathway GO:0009863; regulation of hydrogen peroxide metabolic process GO:0010310; regulation of plant-type hypers…	2.45443	0.0127
252345_at		AT3G48640	MAPK cascade GO:0000165; salicylic acid biosynthetic process GO:0009697; systemic acquired resistance, salicylic acid mediated signaling pathway GO:0009862; regulation of hydrogen peroxide metabolic process GO:0010310; negative regulation of defense response GO:0031348; defense response to bacterium GO:0042742; regulation of innate immune response GO:0045088; defense response to fungus GO:0050832	2.44779	0.0155
254832_at		AT4G12490	lipid transport GO:0006869, lipid transport GO:0006869, defense response to fungus GO:0050832	2.44701	0.00176
262119_s_at	ATGSTF6	AT1G02920, AT1G02930	response to stress GO:0006950; response to stress GO:0006950; defense response GO:0006952; response to oxidative stress GO:0006979; response to oxidative stress GO:0006979; toxin catabolic process GO:0009407; response to water deprivation GO:0009414; response to toxin GO:0009636; response to salt stress GO:0009651; defense response to fungus, incompatible interaction GO:0009817; defense response …	2.44689	0.00705
257377_at	PLL4	AT2G28890	oligopeptide transport GO:0006857, multicellular organismal development GO:0007275, metabolic process GO:0008152, regulation of anion channel activity GO:0010359, leaf development GO:0048366	2.44662	0.0263
249477_s_at		AT5G38930, AT5G38940	response to salt stress GO:0009651	2.44631	0.0202
259682_at		AT1G63040	transcription, DNA-dependent GO:0006351; regulation of transcription, DNA-dependent GO:0006355; ethylene mediated signaling pathway GO:0009873	2.44358	0.0183
247602_at	RLK1	AT5G60900	MAPK cascade GO:0000165; regulation of transcription, DNA-dependent GO:0006355; protein phosphorylation GO:0006468; protein targeting to membrane GO:0006612; response to bacterium GO:0009617; systemic acquired resistance, salicylic acid mediated signaling pathway GO:0009862; jasmonic acid mediated signaling pathway GO:0009867; regulation of hydrogen peroxide metabolic process GO:0010310; regulati…	2.43942	0.0196
260943_at	ATTRX5	AT1G45145	glycerol ether metabolic process GO:0006662, response to oxidative stress GO:0006979, response to microbial phytotoxin GO:0010188, electron transport chain GO:0022900, cell redox homeostasis GO:0045454, response to cadmium ion GO:0046686, defense response to fungus GO:0050832	2.43839	0.0251
246600_at	SAG101	AT5G14930	lipid metabolic process GO:0006629, lipid metabolic process GO:0006629, aging GO:0007568, systemic acquired resistance GO:0009627, salicylic acid biosynthetic process GO:0009697, salicylic acid mediated signaling pathway GO:0009863, response to chitin GO:0010200, endoplasmic reticulum unfolded protein response GO:0030968, negative regulation of defense response GO:0031348, innate immune response …	2.43541	0.00139
260547_at		AT2G43550	defense response GO:0006952, killing of cells of other organism GO:0031640, defense response to fungus GO:0050832	2.43449	0.0371
262061_at	ATPP2-B11	AT1G80110	protein ubiquitination GO:0016567	2.43428	0.017
264008_at		AT2G21120	response to insect GO:0009625; systemic acquired resistance, salicylic acid mediated signaling pathway GO:0009862; negative regulation of defense response GO:0031348	2.43249	0.0102
264635_at		AT1G65500		2.43129	0.0454
264223_s_at		AT1G67520, AT3G16030	protein phosphorylation GO:0006468, phosphorylation GO:0016310	2.42753	0.0167
259788_at		AT1G29670	very long-chain fatty acid metabolic process GO:0000038, lipid metabolic process GO:0006629, lipid catabolic process GO:0016042, cuticle development GO:0042335, cellular response to water deprivation GO:0042631	2.42747	0.0266
258377_at	CNGC19	AT3G17690	transport GO:0006810, ion transport GO:0006811, transmembrane transport GO:0055085	2.42642	0.0135
257517_at		AT3G16330	defense response by callose deposition GO:0052542	2.42319	0.0484
263261_at		AT1G10580		2.42121	0.0273
250676_at	NHL3	AT5G06320	response to bacterium GO:0009617, defense response to bacterium GO:0042742, defense response to virus GO:0051607	2.4183	0.0245
264460_at	ATNFXL1	AT1G10170	transcription, DNA-dependent GO:0006351; regulation of transcription, DNA-dependent GO:0006355; regulation of transcription, DNA-dependent GO:0006355; autophagy GO:0006914; defense response GO:0006952; response to symbiotic fungus GO:0009610; response to light intensity GO:0009642; response to salt stress GO:0009651; salicylic acid biosynthetic process GO:0009697; response to microbial phytotoxin…	2.4179	0.015
260666_at	PARVUS	AT1G19300	tryptophan catabolic process GO:0006569, protein targeting to membrane GO:0006612, cell wall organization GO:0071555, indoleacetic acid biosynthetic process GO:0009684, salicylic acid mediated signaling pathway GO:0009863, jasmonic acid mediated signaling pathway GO:0009867, xylem and phloem pattern formation GO:0010051, regulation of plant-type hypersensitive response GO:0010363, glucuronoxylan …	2.41657	0.0449
266313_at	CIPK3	AT2G26980	protein phosphorylation GO:0006468, protein phosphorylation GO:0006468, signal transduction GO:0007165, response to abiotic stimulus GO:0009628, response to cytokinin stimulus GO:0009735, response to abscisic acid stimulus GO:0009737, abscisic acid mediated signaling pathway GO:0009738, phosphorylation GO:0016310	2.41576	0.034
247498_at		AT5G61810	transport GO:0006810, transport GO:0006810, ATP transport GO:0015867, actin filament-based movement GO:0030048, Golgi localization GO:0051645, mitochondrion localization GO:0051646, transmembrane transport GO:0055085, peroxisome localization GO:0060151	2.41463	0.00454
253476_at	SD2-5	AT4G32300	protein phosphorylation GO:0006468, phosphorylation GO:0016310, protein autophosphorylation GO:0046777, protein autophosphorylation GO:0046777	2.41302	0.00373
255526_at		AT4G02350	cell morphogenesis GO:0000902, protein targeting to vacuole GO:0006623, vesicle docking involved in exocytosis GO:0006904, vacuole organization GO:0007033, pollen germination GO:0009846, pollen tube growth GO:0009860, cell growth GO:0016049, Golgi vesicle transport GO:0048193	2.4114	0.00435
259834_at		AT1G69570	transcription, DNA-dependent GO:0006351; regulation of transcription, DNA-dependent GO:0006355; regulation of transcription, DNA-dependent GO:0006355; regulation of transcription, DNA-dependent GO:0006355	2.41131	0.0367
252014_at		AT3G52870		2.41061	0.015
246584_at		AT5G14730	toxin catabolic process GO:0009407, response to cyclopentenone GO:0010583	2.40895	0.0304
257154_at		AT3G27210	protein targeting to membrane GO:0006612, positive regulation of flavonoid biosynthetic process GO:0009963, heat acclimation GO:0010286, regulation of plant-type hypersensitive response GO:0010363	2.40801	0.0372
262392_at		AT1G49520		2.40769	0.0148
261021_at		AT1G26380	response to ethylene stimulus GO:0009723, oxidation-reduction process GO:0055114, cellular response to hypoxia GO:0071456	2.40747	0.00514
264685_at	KOR2	AT1G65610	polysaccharide catabolic process GO:0000272, carbohydrate metabolic process GO:0005975, cell wall organization GO:0071555, metabolic process GO:0008152, cellulose catabolic process GO:0030245	2.40562	0.0452
254262_at		AT4G23470	response to osmotic stress GO:0006970, salicylic acid biosynthetic process GO:0009697, salicylic acid mediated signaling pathway GO:0009863, response to nitrate GO:0010167, nitrate transport GO:0015706, negative regulation of defense response GO:0031348, innate immune response GO:0045087, response to cadmium ion GO:0046686, root hair elongation GO:0048767	2.40498	0.0472
264717_at	ATFH8	AT1G70140	respiratory burst involved in defense response GO:0002679, RNA processing GO:0006396, amino acid transport GO:0006865, toxin catabolic process GO:0009407, cell tip growth GO:0009932, response to chitin GO:0010200, response to cyclopentenone GO:0010583, proline transport GO:0015824, cellular component organization GO:0016043, cell cycle process GO:0022402, actin cytoskeleton organization GO:003003…	2.40401	0.017
258787_at	PUB24	AT3G11840	MAPK cascade GO:0000165; respiratory burst involved in defense response GO:0002679; respiratory burst involved in defense response GO:0002679; regulation of response to biotic stimulus GO:0002831; N-terminal protein myristoylation GO:0006499; protein targeting to membrane GO:0006612; cellular membrane fusion GO:0006944; defense response GO:0006952; defense response GO:0006952; detection of biotic…	2.4035	0.0234
253133_at	NRPB1	AT4G35800	RNA splicing, via endonucleolytic cleavage and ligation GO:0000394; DNA methylation GO:0006306; transcription, DNA-dependent GO:0006351; transcription, DNA-dependent GO:0006351; transcription from RNA polymerase II promoter GO:0006366; transcription from RNA polymerase II promoter GO:0006366; vegetative to reproductive phase transition of meristem GO:0010228; protein desumoylation GO:0016926; gen…	2.40161	0.0298
253414_at	EDA39	AT4G33050	MAPK cascade GO:0000165; response to molecule of bacterial origin GO:0002237; respiratory burst involved in defense response GO:0002679; regulation of response to biotic stimulus GO:0002831; tryptophan catabolic process GO:0006569; protein targeting to membrane GO:0006612; zinc ion transport GO:0006829; cellular membrane fusion GO:0006944; detection of external stimulus GO:0009581; detection of b…	2.40148	0.0173
251973_at		AT3G53180	respiratory burst involved in defense response GO:0002679, glutamine biosynthetic process GO:0006542, tryptophan catabolic process GO:0006569, nitrogen compound metabolic process GO:0006807, metabolic process GO:0008152, nitrogen fixation GO:0009399, response to bacterium GO:0009617, indoleacetic acid biosynthetic process GO:0009684, response to abscisic acid stimulus GO:0009737, response to chit…	2.39865	0.0437
254093_at	AtMC2	AT4G25110	response to molecule of bacterial origin GO:0002237, proteolysis GO:0006508, proteolysis GO:0006508, defense response GO:0006952, negative regulation of programmed cell death GO:0043069	2.39584	0.00195
267055_at	PRA1.B4	AT2G38360	transport GO:0006810, vesicle-mediated transport GO:0016192, vesicle-mediated transport GO:0016192	2.39024	0.0337
248359_at		AT5G52410		2.38978	0.00292
261728_at	sks5	AT1G76160	sterol biosynthetic process GO:0016126, plant-type cell wall cellulose metabolic process GO:0052541, cell wall pectin metabolic process GO:0052546, oxidation-reduction process GO:0055114	2.38919	0.00864
265668_at		AT2G32020	metabolic process GO:0008152, response to abscisic acid stimulus GO:0009737	2.38867	0.0266
265583_at		AT2G20010	MAPK cascade GO:0000165; N-terminal protein myristoylation GO:0006499; protein targeting to membrane GO:0006612; cell communication GO:0007154; response to cold GO:0009409; response to external stimulus GO:0009605; response to ethylene stimulus GO:0009723; abscisic acid mediated signaling pathway GO:0009738; systemic acquired resistance, salicylic acid mediated signaling pathway GO:0009862; jasmo…	2.38639	0.00981
245767_at		AT1G33610	signal transduction GO:0007165	2.38623	0.0327
262383_at		AT1G72940	autophagy GO:0006914, defense response GO:0006952, signal transduction GO:0007165	2.38365	0.0169
252300_at		AT3G49160	glycolysis GO:0006096, glycolysis GO:0006096, phosphorylation GO:0016310	2.38347	0.0173
260897_at	ERD2	AT1G29330	protein retention in ER lumen GO:0006621, protein retention in ER lumen GO:0006621, transport GO:0006810, autophagy GO:0006914, response to water deprivation GO:0009414, protein transport GO:0015031, protein transport GO:0015031, vesicle-mediated transport GO:0016192, hyperosmotic salinity response GO:0042538	2.38329	0.0112
251861_at	BME3	AT3G54810	transcription, DNA-dependent GO:0006351; regulation of transcription, DNA-dependent GO:0006355; circadian rhythm GO:0007623; seed germination GO:0009845; positive regulation of transcription, DNA-dependent GO:0045893	2.38273	0.0205
254232_at	CORI3	AT4G23600	sulfur amino acid metabolic process GO:0000096; cellular amino acid metabolic process GO:0006520; cellular amino acid metabolic process GO:0006520; glycine catabolic process GO:0006546; unsaturated fatty acid biosynthetic process GO:0006636; oxidoreduction coenzyme metabolic process GO:0006733; vitamin metabolic process GO:0006766; cellular amino acid biosynthetic process GO:0008652; biosynthetic…	2.38224	0.0145
261429_at	WRKY61	AT1G18860	transcription, DNA-dependent GO:0006351; regulation of transcription, DNA-dependent GO:0006355; regulation of transcription, DNA-dependent GO:0006355; response to zinc ion GO:0010043	2.38071	0.0436
250944_at		AT5G03380	response to chitin GO:0010200, metal ion transport GO:0030001	2.37866	0.00757
253638_at		AT4G30470	lignin biosynthetic process GO:0009809, cellular metabolic process GO:0044237	2.37836	0.0122
249763_at		AT5G24010	protein phosphorylation GO:0006468, phosphorylation GO:0016310, regulation of unidimensional cell growth GO:0051510	2.37381	0.0186
259826_at	PUB17	AT1G29340	plant-type hypersensitive response GO:0009626; defense response, incompatible interaction GO:0009814; defense response to fungus, incompatible interaction GO:0009817; protein ubiquitination GO:0016567; protein ubiquitination GO:0016567	2.3727	0.00924
265075_at		AT1G55450	metabolic process GO:0008152, response to salt stress GO:0009651, methylation GO:0032259	2.36961	0.0266
250994_at		AT5G02490	transcription, DNA-dependent GO:0006351; regulation of transcription, DNA-dependent GO:0006355; protein folding GO:0006457; protein folding GO:0006457; response to stress GO:0006950; response to heat GO:0009408; response to heat GO:0009408; response to virus GO:0009615; response to bacterium GO:0009617; systemic acquired resistance GO:0009627; response to high light intensity GO:0009644; salicyli…	2.36931	0.0128
266203_at	AtPP2-B1	AT2G02230	protein ubiquitination GO:0016567	2.3692	0.00346
252976_s_at		AT4G38550	protein targeting to membrane GO:0006612, systemic acquired resistance GO:0009627, positive regulation of flavonoid biosynthetic process GO:0009963, regulation of plant-type hypersensitive response GO:0010363, regulation of defense response GO:0031347	2.36636	0.0344
245448_at	RPP4	AT4G16860	defense response GO:0006952; defense response GO:0006952; defense response GO:0006952; signal transduction GO:0007165; defense response to fungus, incompatible interaction GO:0009817	2.36583	0.0494
252076_at		AT3G51660	tryptophan catabolic process GO:0006569, inflammatory response GO:0006954, indoleacetic acid biosynthetic process GO:0009684, response to other organism GO:0051707	2.3652	0.0199
261973_at		AT1G64610	MAPK cascade GO:0000165; response to superoxide GO:0000303; protein targeting to membrane GO:0006612; cell communication GO:0007154; signal transduction GO:0007165; signal transduction GO:0007165; cell death GO:0008219; response to cold GO:0009409; response to external stimulus GO:0009605; systemic acquired resistance GO:0009627; salicylic acid biosynthetic process GO:0009697; response to ethylen…	2.36497	0.0119
266101_at		AT2G37940	protein targeting to membrane GO:0006612, cellular membrane fusion GO:0006944, response to ethylene stimulus GO:0009723, response to chitin GO:0010200, regulation of plant-type hypersensitive response GO:0010363, sphingolipid biosynthetic process GO:0030148, negative regulation of programmed cell death GO:0043069, defense response to fungus GO:0050832	2.3641	0.0298
254390_at	CPK15	AT4G21940	protein phosphorylation GO:0006468, protein phosphorylation GO:0006468, phosphorylation GO:0016310	2.35797	0.00214
260667_at	KCS4	AT1G19440	very long-chain fatty acid metabolic process GO:0000038, very long-chain fatty acid metabolic process GO:0000038, fatty acid biosynthetic process GO:0006633, metabolic process GO:0008152, lipid biosynthetic process GO:0008610, response to cold GO:0009409, cuticle development GO:0042335, cuticle development GO:0042335	2.35736	0.0326
255654_at		AT4G00970	protein phosphorylation GO:0006468, phosphorylation GO:0016310	2.35248	0.0483
264123_at		AT1G02270	response to cold GO:0009409	2.3395	0.0145
257202_at		AT3G23750	protein phosphorylation GO:0006468, phosphorylation GO:0016310	2.33925	0.0103
260211_at		AT1G74440	systemic acquired resistance GO:0009627, regulation of defense response GO:0031347	2.3381	0.0114
255080_at	AGP10	AT4G09030		2.33497	0.005
263221_at	MUR4	AT1G30620	carbohydrate metabolic process GO:0005975, galactose metabolic process GO:0006012, nucleotide-sugar metabolic process GO:0009225, response to ethylene stimulus GO:0009723, abscisic acid mediated signaling pathway GO:0009738, plant-type cell wall biogenesis GO:0009832, arabinose biosynthetic process GO:0019567, UDP-L-arabinose biosynthetic process GO:0033358, intracellular signal transduction GO:0…	2.33363	0.00232
249237_at		AT5G42050	MAPK cascade GO:0000165; N-terminal protein myristoylation GO:0006499; protein targeting to membrane GO:0006612; cell communication GO:0007154; response to cold GO:0009409; response to external stimulus GO:0009605; abscisic acid mediated signaling pathway GO:0009738; systemic acquired resistance, salicylic acid mediated signaling pathway GO:0009862; jasmonic acid mediated signaling pathway GO:000…	2.32861	0.00153
264954_at		AT1G77060	metabolic process GO:0008152	2.32681	0.0279
254952_at	UGE5	AT4G10955, AT4G10960	carbohydrate metabolic process GO:0005975, galactose metabolic process GO:0006012, lipid metabolic process GO:0006629, lipid metabolic process GO:0006629, response to stress GO:0006950, lipid catabolic process GO:0016042, cellular metabolic process GO:0044237	2.32625	0.00227
252862_at		AT4G39830	systemic acquired resistance GO:0009627, salicylic acid biosynthetic process GO:0009697, sterol biosynthetic process GO:0016126, sphingoid biosynthetic process GO:0046520, oxidation-reduction process GO:0055114	2.32489	0.00459
248875_at		AT5G46470	defense response GO:0006952, defense response GO:0006952, signal transduction GO:0007165, defense response to bacterium GO:0042742	2.3225	0.0154
259592_at	LTPG1	AT1G27950	lipid transport GO:0006869, lipid transport GO:0006869	2.32187	0.0344
257235_at	AtRABA1g	AT3G15060	transport GO:0006810, small GTPase mediated signal transduction GO:0007264, protein transport GO:0015031, vesicle-mediated transport GO:0016192, response to cadmium ion GO:0046686	2.32163	0.0084
258998_at		AT3G01820	nucleobase-containing compound metabolic process GO:0006139; DNA-dependent transcription, elongation GO:0006354; phosphorylation GO:0016310	2.32132	0.0103
252988_at		AT4G38410	response to stress GO:0006950, response to stress GO:0006950, response to water stimulus GO:0009415, response to water stimulus GO:0009415	2.31971	0.0411
256995_at		AT3G25840	nuclear-transcribed mRNA catabolic process GO:0000956, protein phosphorylation GO:0006468, protein phosphorylation GO:0006468, protein glycosylation GO:0006486, phosphorylation GO:0016310	2.31824	0.0276
258651_at	PIP5K9	AT3G09920	carbohydrate metabolic process GO:0005975, cellular amino acid metabolic process GO:0006520, phosphorylation GO:0016310, phosphatidylinositol metabolic process GO:0046488, phosphatidylinositol phosphorylation GO:0046854	2.31813	0.0138
262801_at		AT1G21010	proline transport GO:0015824	2.31773	0.0347
251901_at		AT3G54100	endoplasmic reticulum unfolded protein response GO:0030968	2.31721	0.00821
252068_at		AT3G51440	biosynthetic process GO:0009058, alkaloid biosynthetic process GO:0009821	2.30999	0.00269
263948_at	YLS9	AT2G35980	MAPK cascade GO:0000165; respiratory burst involved in defense response GO:0002679; protein targeting to membrane GO:0006612; cellular membrane fusion GO:0006944; systemic acquired resistance, salicylic acid mediated signaling pathway GO:0009862; jasmonic acid mediated signaling pathway GO:0009867; leaf senescence GO:0010150; response to chitin GO:0010200; regulation of hydrogen peroxide metaboli…	2.30763	0.0241
260243_at		AT1G63720	signal transduction GO:0007165, response to water deprivation GO:0009414, response to ethylene stimulus GO:0009723, response to auxin stimulus GO:0009733, response to abscisic acid stimulus GO:0009737, abscisic acid mediated signaling pathway GO:0009738, response to jasmonic acid stimulus GO:0009753, hormone-mediated signaling pathway GO:0009755, hyperosmotic salinity response GO:0042538	2.30449	0.0213
250234_at		AT5G13420	carbohydrate metabolic process GO:0005975, glycolysis GO:0006096, pentose-phosphate shunt GO:0006098, aerobic respiration GO:0009060, response to cadmium ion GO:0046686, response to cadmium ion GO:0046686	2.30405	0.0308
256238_at	ELC	AT3G12400	cellular protein modification process GO:0006464, transport GO:0006810, trichome branching GO:0010091, response to chitin GO:0010200, protein transport GO:0015031, cell division GO:0051301	2.30114	0.00678
264246_at	ATTPS10	AT1G60140	trehalose biosynthetic process GO:0005992, trehalose biosynthetic process GO:0005992, metabolic process GO:0008152	2.30112	0.0174
258855_at		AT3G02070		2.29799	0.00364
261101_at	ddf2	AT1G63030	transcription, DNA-dependent GO:0006351; regulation of transcription, DNA-dependent GO:0006355; regulation of gibberellin biosynthetic process GO:0010371; cell growth GO:0016049; regulation of timing of transition from vegetative to reproductive phase GO:0048510	2.29528	0.0254
255280_at		AT4G04960	protein phosphorylation GO:0006468, phosphorylation GO:0016310	2.2936	0.0116
266456_at	NAI1	AT2G22770	transcription, DNA-dependent GO:0006351; regulation of transcription, DNA-dependent GO:0006355; regulation of transcription, DNA-dependent GO:0006355	2.28268	0.0234
252512_at		AT3G46290	protein phosphorylation GO:0006468, protein phosphorylation GO:0006468, response to brassinosteroid stimulus GO:0009741, brassinosteroid mediated signaling pathway GO:0009742, post-embryonic development GO:0009791, unidimensional cell growth GO:0009826, phosphorylation GO:0016310, regulation of unidimensional cell growth GO:0051510, regulation of unidimensional cell growth GO:0051510	2.28134	0.0486
264873_at	UGT74B1	AT1G24100	tryptophan catabolic process GO:0006569, metabolic process GO:0008152, indoleacetic acid biosynthetic process GO:0009684, glucosinolate biosynthetic process GO:0019761, glucosinolate biosynthetic process GO:0019761, defense response to bacterium GO:0042742, defense response to bacterium GO:0042742, root hair elongation GO:0048767, defense response by callose deposition in cell wall GO:0052544	2.27914	0.00527
262001_at		AT1G33790		2.2783	0.0154
250014_at	TRP1	AT5G17990	tryptophan biosynthetic process GO:0000162, tryptophan biosynthetic process GO:0000162, tryptophan biosynthetic process GO:0000162, tryptophan catabolic process GO:0006569, metabolic process GO:0008152, cellular amino acid biosynthetic process GO:0008652, aromatic amino acid family biosynthetic process GO:0009073, systemic acquired resistance GO:0009627, indoleacetic acid biosynthetic process GO:…	2.27251	0.00176
258979_at		AT3G09440	glucose catabolic process GO:0006007, protein folding GO:0006457, protein folding GO:0006457, response to stress GO:0006950, response to heat GO:0009408, response to heat GO:0009408, response to virus GO:0009615, response to high light intensity GO:0009644, response to hydrogen peroxide GO:0042542, response to cadmium ion GO:0046686, response to karrikin GO:0080167	2.27209	0.0336
263112_at		AT1G03080	protein targeting to membrane GO:0006612, positive regulation of flavonoid biosynthetic process GO:0009963, regulation of plant-type hypersensitive response GO:0010363, phosphorylation GO:0016310	2.27195	0.0429
252378_at		AT3G47570	protein phosphorylation GO:0006468, protein phosphorylation GO:0006468, transmembrane receptor protein tyrosine kinase signaling pathway GO:0007169, phosphorylation GO:0016310, protein ubiquitination GO:0016567, secretion by cell GO:0032940, defense response to bacterium GO:0042742	2.27112	0.0411
261564_at	ATAF1	AT1G01720	transcription, DNA-dependent GO:0006351; regulation of transcription, DNA-dependent GO:0006355; multicellular organismal development GO:0007275; response to water deprivation GO:0009414; response to wounding GO:0009611; response to wounding GO:0009611; response to fungus GO:0009620; jasmonic acid biosynthetic process GO:0009695; response to abscisic acid stimulus GO:0009737; response to jasmonic …	2.2695	0.00822
246796_at		AT5G26770		2.26764	0.00666
260411_at		AT1G69890	response to ethylene stimulus GO:0009723	2.26749	0.0352
254784_at	NUDT7	AT4G12720	MAPK cascade GO:0000165; respiratory burst involved in defense response GO:0002679; regulation of response to biotic stimulus GO:0002831; protein targeting to membrane GO:0006612; cellular membrane fusion GO:0006944; response to stress GO:0006950; response to oxidative stress GO:0006979; response to oxidative stress GO:0006979; response to cold GO:0009409; detection of biotic stimulus GO:0009595;…	2.26663	0.0102
252066_at	FER	AT3G51550	cell morphogenesis GO:0000902, glucose catabolic process GO:0006007, glycolysis GO:0006096, protein phosphorylation GO:0006468, water transport GO:0006833, hyperosmotic response GO:0006972, Golgi organization GO:0007030, multicellular organismal development GO:0007275, single fertilization GO:0007338, response to temperature stimulus GO:0009266, response to salt stress GO:0009651, post-embryonic …	2.26421	0.0222
245369_at		AT4G15975	respiratory burst involved in defense response GO:0002679, defense response GO:0006952, response to chitin GO:0010200, response to chitin GO:0010200, protein ubiquitination GO:0016567, intracellular signal transduction GO:0035556	2.26297	0.0333
258295_at		AT3G23400	chloroplast organization GO:0009658, response to ozone GO:0010193, defense response to bacterium GO:0042742	2.26243	0.0101
266749_at		AT2G47060	protein phosphorylation GO:0006468, response to oxidative stress GO:0006979, phosphorylation GO:0016310	2.26179	0.0151
248243_at	CPuORF50	AT5G53588, AT5G53590	response to auxin stimulus GO:0009733	2.25416	0.0168
263870_at	RKP	AT2G22010	ubiquitin-dependent protein catabolic process GO:0006511, response to virus GO:0009615, protein ubiquitination GO:0016567, protein ubiquitination GO:0016567, protein catabolic process GO:0030163, proteolysis involved in cellular protein catabolic process GO:0051603, regulation of cell cycle GO:0051726, cellular process regulating host cell cycle in response to virus GO:0060154	2.25365	0.0164
246453_at	SYP21	AT5G16830	protein targeting to vacuole GO:0006623, protein targeting to vacuole GO:0006623, transport GO:0006810, intracellular protein transport GO:0006886, intracellular protein transport GO:0006886, Golgi to vacuole transport GO:0006896, cellular membrane fusion GO:0006944, cellular membrane fusion GO:0006944, microsporogenesis GO:0009556, response to chitin GO:0010200, protein transport GO:0015031, ves…	2.25227	0.00948
252652_at	ADT4	AT3G44720	protein targeting to membrane GO:0006612, cellular amino acid biosynthetic process GO:0008652, aromatic amino acid family biosynthetic process GO:0009073, L-phenylalanine biosynthetic process GO:0009094, L-phenylalanine biosynthetic process GO:0009094, positive regulation of flavonoid biosynthetic process GO:0009963, vernalization response GO:0010048, regulation of plant-type hypersensitive respo…	2.25166	0.00252
250264_at		AT5G12890	metabolic process GO:0008152	2.25149	0.00213
260676_at		AT1G19450	transport GO:0006810, carbohydrate transport GO:0008643, transmembrane transport GO:0055085	2.25106	0.0466
262896_at	ALA3	AT1G59820	protein targeting to membrane GO:0006612, cation transport GO:0006812, anion transport GO:0006820, nucleotide transport GO:0006862, ER to Golgi vesicle-mediated transport GO:0006888, cellular membrane fusion GO:0006944, regulation of plant-type hypersensitive response GO:0010363, ammonium transport GO:0015696, basic amino acid transport GO:0015802, phospholipid transport GO:0015914, phospholipid …	2.24915	0.00982
245019_at	cemA	ATCG00530	transport GO:0006810, ion transport GO:0006811, proton transport GO:0015992, secretion by cell GO:0032940	2.24538	0.0491
266368_at		AT2G41380	metabolic process GO:0008152, toxin catabolic process GO:0009407, response to cyclopentenone GO:0010583, methylation GO:0032259, response to cadmium ion GO:0046686	2.2453	0.0439
260393_at		AT1G73920	lipid metabolic process GO:0006629	2.24526	0.0169
246146_at		AT5G20050	protein phosphorylation GO:0006468, response to nitrate GO:0010167, nitrate transport GO:0015706, phosphorylation GO:0016310	2.24376	0.037
263556_at		AT2G16365	chloroplast organization GO:0009658; positive regulation of transcription, DNA-dependent GO:0045893; response to karrikin GO:0080167	2.24226	0.0242
260800_at	TSD2	AT1G78240	cell wall organization GO:0071555, cell adhesion GO:0007155, response to cytokinin stimulus GO:0009735, homogalacturonan biosynthetic process GO:0010289, methylation GO:0032259, methylation GO:0032259, pectin biosynthetic process GO:0045489, root development GO:0048364, shoot development GO:0048367	2.24064	0.0165
259553_x_at	ATEXT3	AT1G21310	cell wall organization GO:0071555, plant-type cell wall organization GO:0009664, response to cytokinin stimulus GO:0009735, proteasomal ubiquitin-dependent protein catabolic process GO:0043161, proteasome assembly GO:0043248, root hair elongation GO:0048767, response to misfolded protein GO:0051788	2.24018	0.0268
245034_at		AT2G26390	negative regulation of peptidase activity GO:0010466, negative regulation of endopeptidase activity GO:0010951, regulation of proteolysis GO:0030162	2.23905	0.00365
251847_at	TSA1	AT3G54640	tryptophan biosynthetic process GO:0000162; tryptophan biosynthetic process GO:0000162; MAPK cascade GO:0000165; regulation of response to biotic stimulus GO:0002831; tryptophan metabolic process GO:0006568; tryptophan catabolic process GO:0006569; protein targeting to membrane GO:0006612; metabolic process GO:0008152; detection of biotic stimulus GO:0009595; systemic acquired resistance GO:00096…	2.23815	0.0129
254261_at		AT4G23460	transport GO:0006810, intracellular protein transport GO:0006886, endocytosis GO:0006897, protein transport GO:0015031, vesicle-mediated transport GO:0016192	2.23802	0.0462
245200_at		AT1G67850		2.23456	0.00404
249126_at	TOPP6	AT5G43380	protein dephosphorylation GO:0006470	2.2301	0.00949
253953_at		AT4G26750	cellular membrane fusion GO:0006944, vesicle-mediated transport GO:0016192	2.23003	0.00328
254249_at		AT4G23280	protein phosphorylation GO:0006468, defense response GO:0006952, response to salicylic acid stimulus GO:0009751, programmed cell death GO:0012501, phosphorylation GO:0016310, defense response to bacterium GO:0042742	2.2298	0.00401
247790_at		AT5G58720	nuclear-transcribed mRNA catabolic process GO:0000956, mismatch repair GO:0006298	2.22851	0.024
264321_at		AT1G04200	positive regulation of cell proliferation GO:0008284	2.22572	0.0178
267388_at	BGLU15	AT2G44450	carbohydrate metabolic process GO:0005975, metabolic process GO:0008152, regulation of anion channel activity GO:0010359	2.22561	0.00629
252037_at	CAM9	AT3G51920	detection of calcium ion GO:0005513, response to desiccation GO:0009269, response to cold GO:0009409, response to water deprivation GO:0009414, response to mechanical stimulus GO:0009612, systemic acquired resistance GO:0009627, response to salt stress GO:0009651, response to salt stress GO:0009651, response to abscisic acid stimulus GO:0009737, response to abscisic acid stimulus GO:0009737, calc…	2.22381	0.018
259626_at	ATBZIP60	AT1G42990	MAPK cascade GO:0000165; respiratory burst involved in defense response GO:0002679; transcription, DNA-dependent GO:0006351; regulation of transcription, DNA-dependent GO:0006355; regulation of transcription, DNA-dependent GO:0006355; regulation of transcription, DNA-dependent GO:0006355; protein targeting to membrane GO:0006612; ER-nucleus signaling pathway GO:0006984; cell communication GO:0007…	2.22329	0.0338
266461_at	ATGSTF8	AT2G47730	response to stress GO:0006950, defense response GO:0006952, toxin catabolic process GO:0009407, toxin catabolic process GO:0009407, response to cold GO:0009409, response to toxin GO:0009636, response to salt stress GO:0009651, defense response to bacterium GO:0042742, oxidation-reduction process GO:0055114, response to karrikin GO:0080167	2.22299	0.0202
264200_at		AT1G22650	metabolic process GO:0008152	2.22271	0.00608
254300_at	ACR7	AT4G22780	metabolic process GO:0008152	2.22248	0.0258
263714_at	SUR1	AT2G20610	sulfur amino acid metabolic process GO:0000096; regulation of cell growth by extracellular stimulus GO:0001560; pentose-phosphate shunt GO:0006098; cellular amino acid metabolic process GO:0006520; cellular amino acid metabolic process GO:0006520; glycine catabolic process GO:0006546; tryptophan catabolic process GO:0006569; unsaturated fatty acid biosynthetic process GO:0006636; oxidoreduction c…	2.21363	0.0101
258682_at	S6K2	AT3G08720	protein phosphorylation GO:0006468, protein phosphorylation GO:0006468, protein targeting to membrane GO:0006612, response to heat GO:0009408, response to cold GO:0009409, response to salt stress GO:0009651, response to ethylene stimulus GO:0009723, abscisic acid mediated signaling pathway GO:0009738, salicylic acid mediated signaling pathway GO:0009863, jasmonic acid mediated signaling pathway G…	2.209	0.0472
256825_at	CWLP	AT3G22120	lipid transport GO:0006869, lipid transport GO:0006869, cellular membrane fusion GO:0006944, microsporogenesis GO:0009556, callose deposition in cell wall GO:0052543	2.20755	0.046
254060_at	SHB1	AT4G25350	transport GO:0006810, phosphate ion transport GO:0006817, phosphate ion transport GO:0006817, oligopeptide transport GO:0006857, endosperm development GO:0009960, red or far-red light signaling pathway GO:0010017, regulation of gene expression GO:0010468, cellular response to phosphate starvation GO:0016036, positive regulation of cell size GO:0045793, regulation of seed development GO:0080050, r…	2.20583	0.0245
252952_at		AT4G38710		2.20547	0.0232
258207_at	RSH2	AT3G14050	signal transduction GO:0007165, response to water deprivation GO:0009414, response to wounding GO:0009611, response to wounding GO:0009611, response to fungus GO:0009620, jasmonic acid biosynthetic process GO:0009695, response to ethylene stimulus GO:0009723, response to auxin stimulus GO:0009733, response to abscisic acid stimulus GO:0009737, abscisic acid mediated signaling pathway GO:0009738, …	2.20356	0.0387
254265_s_at	CRK6	AT4G23140, AT4G23160	protein phosphorylation GO:0006468, phosphorylation GO:0016310	2.2035	0.0284
264655_at	SRC2	AT1G09070	protein targeting to membrane GO:0006612, protein targeting to vacuole GO:0006623, protein targeting to vacuole GO:0006623, anion transport GO:0006820, nucleotide transport GO:0006862, ER to Golgi vesicle-mediated transport GO:0006888, cellular membrane fusion GO:0006944, response to wounding GO:0009611, response to mechanical stimulus GO:0009612, response to absence of light GO:0009646, response…	2.20305	0.0314
267019_at		AT2G39130		2.20193	0.0486
260023_at	ATGA2OX2	AT1G30040	response to red or far red light GO:0009639, gibberellin metabolic process GO:0009685, gibberellin biosynthetic process GO:0009686, jasmonic acid metabolic process GO:0009694, response to jasmonic acid stimulus GO:0009753, response to red light GO:0010114, secretion by cell GO:0032940, gibberellin catabolic process GO:0045487, oxidation-reduction process GO:0055114	2.20125	0.00139
261938_at		AT1G22510		2.19922	0.0101
254243_at	CRK13	AT4G23210	response to molecule of bacterial origin GO:0002237, response to molecule of bacterial origin GO:0002237, respiratory burst involved in defense response GO:0002679, protein phosphorylation GO:0006468, amino acid transport GO:0006865, plant-type hypersensitive response GO:0009626, response to chitin GO:0010200, phosphorylation GO:0016310, defense response to bacterium GO:0042742	2.19852	0.036
264624_at	ERD6	AT1G08930	tryptophan catabolic process GO:0006569, transport GO:0006810, response to stress GO:0006950, carbohydrate transport GO:0008643, response to water deprivation GO:0009414, systemic acquired resistance GO:0009627, response to salt stress GO:0009651, indoleacetic acid biosynthetic process GO:0009684, response to abscisic acid stimulus GO:0009737, response to chitin GO:0010200, regulation of defense …	2.19834	0.00269
266682_at		AT2G19780	signal transduction GO:0007165	2.19774	0.0298
250663_at	PRA1.B6	AT5G07110	transport GO:0006810, vesicle-mediated transport GO:0016192, vesicle-mediated transport GO:0016192	2.19617	0.0331
255382_at	EMB2770	AT4G03430	mRNA splicing, via spliceosome GO:0000398; mRNA splicing, via spliceosome GO:0000398; polysaccharide metabolic process GO:0005976; RNA processing GO:0006396; response to cold GO:0009409; response to abiotic stimulus GO:0009628; starch biosynthetic process GO:0019252	2.19367	0.0163
250024_at	ANAC087	AT5G18270	regulation of transcription, DNA-dependent GO:0006355; multicellular organismal development GO:0007275	2.19348	0.00706
267451_at		AT2G33710	respiratory burst involved in defense response GO:0002679; transcription, DNA-dependent GO:0006351; regulation of transcription, DNA-dependent GO:0006355; regulation of transcription, DNA-dependent GO:0006355; response to ethylene stimulus GO:0009723; ethylene mediated signaling pathway GO:0009873; response to chitin GO:0010200; response to chitin GO:0010200; intracellular signal transduction GO:…	2.19132	0.00504
262323_at		AT1G64190	pentose-phosphate shunt GO:0006098, response to salt stress GO:0009651, plant-type cell wall cellulose metabolic process GO:0052541, cell wall pectin metabolic process GO:0052546, oxidation-reduction process GO:0055114	2.19084	0.00609
252991_at		AT4G38470	protein phosphorylation GO:0006468, actin filament organization GO:0007015, metabolic process GO:0008152, chloroplast organization GO:0009658, phosphorylation GO:0016310	2.19003	0.00704
246327_at		AT1G16670	protein phosphorylation GO:0006468, systemic acquired resistance GO:0009627, salicylic acid biosynthetic process GO:0009697, salicylic acid mediated signaling pathway GO:0009863, phosphorylation GO:0016310, endoplasmic reticulum unfolded protein response GO:0030968, negative regulation of defense response GO:0031348, innate immune response GO:0045087, protein autophosphorylation GO:0046777	2.1879	0.0142
260847_s_at	AlaAT1	AT1G17290, AT1G72330	response to hypoxia GO:0001666; biosynthetic process GO:0009058; L-alanine catabolic process, by transamination GO:0019481; 1-aminocyclopropane-1-carboxylate biosynthetic process GO:0042218; L-alanine catabolic process GO:0042853; response to cadmium ion GO:0046686	2.18669	0.0367
265501_at	UGT73B4	AT2G15490	metabolic process GO:0008152, toxin catabolic process GO:0009407, response to toxin GO:0009636, response to ethylene stimulus GO:0009723, response to cyclopentenone GO:0010583, response to other organism GO:0051707	2.18487	0.0186
266816_at		AT2G44970	GPI anchor metabolic process GO:0006505, intracellular protein transport GO:0006886	2.18157	0.00531
251821_at		AT3G55050	protein dephosphorylation GO:0006470	2.18006	0.00204
264052_at	CYP79B3	AT2G22330	sulfur amino acid metabolic process GO:0000096; defense response to oomycetes GO:0002229; glycine catabolic process GO:0006546; tryptophan catabolic process GO:0006569; tryptophan catabolic process GO:0006569; unsaturated fatty acid biosynthetic process GO:0006636; oxidoreduction coenzyme metabolic process GO:0006733; vitamin metabolic process GO:0006766; defense response GO:0006952; cellular ami…	2.1785	0.0398
249171_at		AT5G42940		2.1776	0.0131
259971_at		AT1G76580	transcription, DNA-dependent GO:0006351; regulation of transcription, DNA-dependent GO:0006355; regulation of transcription, DNA-dependent GO:0006355	2.17755	0.0145
258973_at	CYP94B2	AT3G01900	oxidation-reduction process GO:0055114	2.17451	0.041
261005_at		AT1G26420	respiratory burst involved in defense response GO:0002679, response to chitin GO:0010200, oxidation-reduction process GO:0055114	2.17429	0.0112
253647_at		AT4G29950	regulation of Rab GTPase activity GO:0032313, positive regulation of Rab GTPase activity GO:0032851	2.17328	0.00319
257087_at	PAP18	AT3G20500	proline transport GO:0015824	2.17027	0.00774
247874_at		AT5G57710	response to stress GO:0006950, response to karrikin GO:0080167	2.16924	0.0235
258445_at	LOX5	AT3G22400	fatty acid biosynthetic process GO:0006633, lipid biosynthetic process GO:0008610, response to wounding GO:0009611, jasmonic acid biosynthetic process GO:0009695, lateral root formation GO:0010311, oxylipin biosynthetic process GO:0031408, root development GO:0048364, oxidation-reduction process GO:0055114, negative regulation of defense response to insect GO:1900366	2.16841	0.0121
257708_at		AT3G13330		2.16822	0.0132
252397_at		AT3G47980		2.16606	0.0153
250449_at		AT5G10830	metabolic process GO:0008152, methylation GO:0032259	2.16523	0.0243
248477_at		AT5G50900		2.16497	0.00707
261117_at	AUL1	AT1G75310	protein folding GO:0006457	2.16328	0.0154
254592_at	HSF A4A	AT4G18880	respiratory burst involved in defense response GO:0002679; transcription, DNA-dependent GO:0006351; regulation of transcription, DNA-dependent GO:0006355; response to stress GO:0006950; response to heat GO:0009408; response to chitin GO:0010200; response to chitin GO:0010200; intracellular signal transduction GO:0035556	2.15808	0.0449
266045_s_at		AT2G07727	mitochondrial electron transport, ubiquinol to cytochrome c GO:0006122; electron transport chain GO:0022900; respiratory electron transport chain GO:0022904	2.15773	0.0205
250493_at		AT5G09800	response to chitin GO:0010200, response to chitin GO:0010200, protein ubiquitination GO:0016567	2.15764	0.0162
250246_at	ATPAO1	AT5G13700	spermine catabolic process GO:0046208, oxidation-reduction process GO:0055114	2.1564	0.0474
249919_at		AT5G19250	water transport GO:0006833, response to salt stress GO:0009651, response to fructose stimulus GO:0009750, cellular cation homeostasis GO:0030003, divalent metal ion transport GO:0070838	2.15539	0.0238
265175_at	ATCSLA03	AT1G23480	cell wall organization GO:0071555	2.15471	0.0258
262653_at		AT1G14130	oxidation-reduction process GO:0055114	2.15243	0.0172
247105_at	DAR5	AT5G66630		2.15191	0.00219
263165_at		AT1G03060	vacuole organization GO:0007033, signal transduction GO:0007165, response to abscisic acid stimulus GO:0009737, multidimensional cell growth GO:0009825, trichome morphogenesis GO:0010090	2.15095	0.0309
258437_at		AT3G16560	metabolic process GO:0008152	2.15035	0.0261
258946_at		AT3G10650	nucleus organization GO:0006997, poly(A)+ mRNA export from nucleus GO:0016973	2.14958	0.0349
247554_at	ATEXO70E2	AT5G61010	response to molecule of bacterial origin GO:0002237, exocytosis GO:0006887, vesicle docking involved in exocytosis GO:0006904, systemic acquired resistance GO:0009627, salicylic acid biosynthetic process GO:0009697	2.14811	0.00384
252407_at	MDH	AT3G47520	carbohydrate metabolic process GO:0005975, tricarboxylic acid cycle GO:0006099, malate metabolic process GO:0006108, response to cold GO:0009409, cellular carbohydrate metabolic process GO:0044262, oxidation-reduction process GO:0055114	2.14662	0.0108
247239_at		AT5G64640	cell wall modification GO:0042545, negative regulation of catalytic activity GO:0043086, pectin catabolic process GO:0045490	2.14507	0.0112
259892_at	GER1	AT1G72610	stomatal complex morphogenesis GO:0010103, cellular cation homeostasis GO:0030003, divalent metal ion transport GO:0070838	2.1447	0.00839
246631_at		AT1G50740	protein targeting to membrane GO:0006612, positive regulation of flavonoid biosynthetic process GO:0009963, response to chitin GO:0010200, regulation of plant-type hypersensitive response GO:0010363, endoplasmic reticulum unfolded protein response GO:0030968, defense response to fungus GO:0050832	2.14383	0.0285
259841_at		AT1G52200	tryptophan catabolic process GO:0006569, amino acid transport GO:0006865, response to oxidative stress GO:0006979, response to oxidative stress GO:0006979, response to wounding GO:0009611, indoleacetic acid biosynthetic process GO:0009684, response to nitrate GO:0010167, nitrate transport GO:0015706, cellular cation homeostasis GO:0030003, divalent metal ion transport GO:0070838	2.14071	0.0348
245854_at	AAC2	AT5G13490	gluconeogenesis GO:0006094, protein targeting to membrane GO:0006612, transport GO:0006810, transport GO:0006810, anion transport GO:0006820, nucleotide transport GO:0006862, amino acid transport GO:0006865, ER to Golgi vesicle-mediated transport GO:0006888, cellular membrane fusion GO:0006944, cytoskeleton organization GO:0007010, regulation of plant-type hypersensitive response GO:0010363, prot…	2.13582	0.0451
245599_at	RHF1A	AT4G14220	MAPK cascade GO:0000165; regulation of transcription, DNA-dependent GO:0006355; protein targeting to membrane GO:0006612; megagametogenesis GO:0009561; response to bacterium GO:0009617; systemic acquired resistance, salicylic acid mediated signaling pathway GO:0009862; jasmonic acid mediated signaling pathway GO:0009867; regulation of hydrogen peroxide metabolic process GO:0010310; regulation of …	2.13561	0.0173
260110_at		AT1G63350	defense response GO:0006952, defense response GO:0006952	2.13477	0.0263
257662_at	CAX2	AT3G13320	transition metal ion transport GO:0000041, protein targeting to membrane GO:0006612, transport GO:0006810, ion transport GO:0006811, cation transport GO:0006812, calcium ion transport GO:0006816, calcium ion transport GO:0006816, calcium ion transport GO:0006816, calcium ion transport GO:0006816, anion transport GO:0006820, manganese ion transport GO:0006828, nucleotide transport GO:0006862, cell…	2.13353	0.0299
249284_at		AT5G41810		2.13192	0.00799
244982_at	rpl14	ATCG00780	translation GO:0006412	2.12987	0.0388
254741_s_at	AtRLP49	AT4G13900, AT4G13920	defense response GO:0006952, signal transduction GO:0007165	2.12851	0.029
262910_at		AT1G59710		2.12756	0.0112
256168_at		AT1G51805	protein phosphorylation GO:0006468, phosphorylation GO:0016310	2.12497	0.0255
246650_at		AT5G35160		2.12292	0.0485
249791_at	AAP7	AT5G23810	transport GO:0006810, amino acid transport GO:0006865, amino acid transport GO:0006865	2.12085	0.0404
260553_at		AT2G41800		2.12005	0.00952
248142_at		AT5G55040	nuclear-transcribed mRNA catabolic process GO:0000956	2.11884	0.046
248452_at		AT5G51300	mRNA splicing, via spliceosome GO:0000398; RNA splicing GO:0008380	2.11879	0.0411
262219_at		AT1G74750		2.11808	0.00754
265034_at		AT1G61660	transcription, DNA-dependent GO:0006351; regulation of transcription, DNA-dependent GO:0006355; protein targeting to membrane GO:0006612; positive regulation of flavonoid biosynthetic process GO:0009963; regulation of plant-type hypersensitive response GO:0010363	2.11678	0.00424
248701_at	GLR1.3	AT5G48410	transport GO:0006810, ion transport GO:0006811, calcium ion transport GO:0006816, cellular calcium ion homeostasis GO:0006874, response to light stimulus GO:0009416, calcium-mediated signaling GO:0019722, cellular cation homeostasis GO:0030003, ionotropic glutamate receptor signaling pathway GO:0035235, calcium ion transmembrane transport GO:0070588, cellular response to amino acid stimulus GO:00…	2.1162	0.0125
255502_at		AT4G02410	protein phosphorylation GO:0006468; response to insect GO:0009625; systemic acquired resistance, salicylic acid mediated signaling pathway GO:0009862; phosphorylation GO:0016310; negative regulation of defense response GO:0031348	2.1141	0.027
248134_at		AT5G54860	transport GO:0006810, systemic acquired resistance GO:0009627, salicylic acid biosynthetic process GO:0009697	2.1128	0.0137
258519_at		AT3G06760	response to water deprivation GO:0009414	2.11259	0.0202
262391_at	GGPS6	AT1G49530	ubiquinone biosynthetic process GO:0006744, isoprenoid biosynthetic process GO:0008299, isoprenoid biosynthetic process GO:0008299, isoprenoid biosynthetic process GO:0008299, carotenoid biosynthetic process GO:0016117, geranyl diphosphate biosynthetic process GO:0033384, geranylgeranyl diphosphate biosynthetic process GO:0033386, farnesyl diphosphate biosynthetic process GO:0045337, diterpene ph…	2.11242	0.0101
256999_at		AT3G14200	protein folding GO:0006457, protein folding GO:0006457	2.11122	0.0326
245768_at		AT1G33590	MAPK cascade GO:0000165; regulation of transcription, DNA-dependent GO:0006355; protein targeting to membrane GO:0006612; defense response GO:0006952; signal transduction GO:0007165; response to bacterium GO:0009617; systemic acquired resistance, salicylic acid mediated signaling pathway GO:0009862; jasmonic acid mediated signaling pathway GO:0009867; regulation of hydrogen peroxide metabolic pro…	2.1107	0.0494
265213_at		AT1G05020	transport GO:0006810, endocytosis GO:0006897, protein transport GO:0015031, clathrin coat assembly GO:0048268	2.10973	0.00725
247838_at	UBP23	AT5G57990	proteolysis GO:0006508, ubiquitin-dependent protein catabolic process GO:0006511, nucleotide biosynthetic process GO:0009165	2.10923	0.0441
259134_at		AT3G05390	methylation GO:0032259	2.10839	0.00268
259012_at	PUB9	AT3G07360	abscisic acid mediated signaling pathway GO:0009738, protein ubiquitination GO:0016567, protein ubiquitination GO:0016567, protein autophosphorylation GO:0046777, cellular response to abscisic acid stimulus GO:0071215	2.10809	0.0163
249442_at		AT5G39590	cell morphogenesis GO:0000902, cell growth GO:0016049, Golgi vesicle transport GO:0048193	2.10764	0.00389
257480_at		AT1G15640		2.10685	0.0481
253377_at	ADR1-L1	AT4G33300	protein targeting to membrane GO:0006612, defense response GO:0006952, defense response GO:0006952, positive regulation of flavonoid biosynthetic process GO:0009963, regulation of plant-type hypersensitive response GO:0010363, negative regulation of defense response GO:0031348, defense response to bacterium GO:0042742	2.10634	0.0137
261501_at		AT1G28390	protein phosphorylation GO:0006468, oligopeptide transport GO:0006857, phosphorylation GO:0016310	2.10361	0.0154
257071_at	ATCSLC04	AT3G28180	cell wall organization GO:0071555	2.10343	0.0169
245052_at		AT2G26440	cell wall organization GO:0071555, cell wall modification GO:0042545, negative regulation of catalytic activity GO:0043086, pectin catabolic process GO:0045490	2.10283	0.0209
267425_at		AT2G34810	response to wounding GO:0009611, response to wounding GO:0009611, response to fungus GO:0009620, jasmonic acid biosynthetic process GO:0009695, response to jasmonic acid stimulus GO:0009753, response to jasmonic acid stimulus GO:0009753, jasmonic acid mediated signaling pathway GO:0009867, oxidation-reduction process GO:0055114	2.1024	0.0357
250695_at		AT5G06740	transition metal ion transport GO:0000041, protein phosphorylation GO:0006468, phosphorylation GO:0016310	2.10133	0.0134
250745_at		AT5G05850	pollen development GO:0009555, ethylene biosynthetic process GO:0009693, microgametogenesis GO:0055046	2.10041	0.00999
247033_at	SKIP2	AT5G67250	protein ubiquitination GO:0016567	2.10007	0.0331
256497_at	ECS1	AT1G31580	defense response GO:0006952; response to cold GO:0009409; salicylic acid biosynthetic process GO:0009697; defense response, incompatible interaction GO:0009814; photosynthesis, light reaction GO:0019684; defense response to bacterium GO:0042742	2.09964	0.0352
249485_at		AT5G39020	MAPK cascade GO:0000165; response to molecule of bacterial origin GO:0002237; regulation of response to biotic stimulus GO:0002831; regulation of transcription, DNA-dependent GO:0006355; protein phosphorylation GO:0006468; protein targeting to membrane GO:0006612; detection of external stimulus GO:0009581; detection of biotic stimulus GO:0009595; response to bacterium GO:0009617; response to inse…	2.09946	0.00993
253338_at	BAK1	AT4G33430	defense response to oomycetes GO:0002229, respiratory burst involved in defense response GO:0002679, protein phosphorylation GO:0006468, protein phosphorylation GO:0006468, protein targeting to membrane GO:0006612, cell death GO:0008219, brassinosteroid mediated signaling pathway GO:0009742, brassinosteroid mediated signaling pathway GO:0009742, salicylic acid mediated signaling pathway GO:000986…	2.09764	0.00964
256134_at	AAPT1	AT1G13560	phospholipid biosynthetic process GO:0008654, phospholipid biosynthetic process GO:0008654, response to cadmium ion GO:0046686	2.0971	0.00929
247618_at		AT5G60280	protein phosphorylation GO:0006468, phosphorylation GO:0016310	2.09674	0.028
254788_at		AT4G12790		2.09507	0.00447
252939_at		AT4G39230	response to cadmium ion GO:0046686	2.09487	0.0148
260068_at		AT1G73805	MAPK cascade GO:0000165; response to hypoxia GO:0001666; response to molecule of bacterial origin GO:0002237; regulation of response to biotic stimulus GO:0002831; regulation of transcription, DNA-dependent GO:0006355; regulation of transcription, DNA-dependent GO:0006355; protein targeting to membrane GO:0006612; detection of external stimulus GO:0009581; detection of biotic stimulus GO:0009595;…	2.09169	0.0111
266326_at	CB5-C	AT2G46650	tryptophan catabolic process GO:0006569, indoleacetic acid biosynthetic process GO:0009684, glucosinolate biosynthetic process GO:0019761, defense response to bacterium GO:0042742	2.09146	0.00555
249872_at		AT5G23130	cell wall macromolecule catabolic process GO:0016998, cell wall macromolecule catabolic process GO:0016998	2.09112	0.00608
266590_at	BAG6	AT2G46240	protein folding GO:0006457, apoptotic process GO:0006915, response to stress GO:0006950, response to heat GO:0009408, response to heat GO:0009408, response to cold GO:0009409, response to high light intensity GO:0009644, response to high light intensity GO:0009644, vegetative to reproductive phase transition of meristem GO:0010228, heat acclimation GO:0010286, induction of programmed cell death G…	2.08974	0.0447
260955_at		AT1G06000	metabolic process GO:0008152, response to UV GO:0009411, anthocyanin-containing compound biosynthetic process GO:0009718, response to sucrose stimulus GO:0009744, flavonoid biosynthetic process GO:0009813, response to UV-B GO:0010224, flavonol biosynthetic process GO:0051555	2.08963	0.0205
259887_at		AT1G76360	response to molecule of bacterial origin GO:0002237, protein phosphorylation GO:0006468, protein targeting to membrane GO:0006612, positive regulation of flavonoid biosynthetic process GO:0009963, regulation of plant-type hypersensitive response GO:0010363	2.08668	0.00797
257053_at	ERF4	AT3G15210	respiratory burst involved in defense response GO:0002679; transcription, DNA-dependent GO:0006351; regulation of transcription, DNA-dependent GO:0006355; regulation of transcription, DNA-dependent GO:0006355; defense response GO:0006952; response to ethylene stimulus GO:0009723; response to abscisic acid stimulus GO:0009737; induced systemic resistance, jasmonic acid mediated signaling pathway G…	2.08317	0.00665
263711_at		AT2G20630	tryptophan catabolic process GO:0006569, metabolic process GO:0008152, indoleacetic acid biosynthetic process GO:0009684	2.08193	0.0399
249557_at	PR5K	AT5G38280	protein phosphorylation GO:0006468, response to fungus GO:0009620, cytokinin biosynthetic process GO:0009691, phosphorylation GO:0016310	2.08186	0.00581
259995_at		AT1G67930		2.08083	0.0244
262215_at		AT1G74790	carbohydrate metabolic process GO:0005975, oxidation-reduction process GO:0055114	2.07909	0.036
245152_at		AT2G47490	transport GO:0006810, transport GO:0006810, mitochondrial transport GO:0006839, NAD transport GO:0043132, transmembrane transport GO:0055085	2.07775	0.0365
247013_at	BT4	AT5G67480	regulation of transcription, DNA-dependent GO:0006355; regulation of transcription, DNA-dependent GO:0006355; response to wounding GO:0009611; response to salt stress GO:0009651; response to auxin stimulus GO:0009733; response to gibberellin stimulus GO:0009739; response to salicylic acid stimulus GO:0009751; response to jasmonic acid stimulus GO:0009753; proximal/distal pattern formation GO:0009…	2.07686	0.0335
251584_at	TTL4	AT3G58620	response to stress GO:0006950, sterol biosynthetic process GO:0016126, cell redox homeostasis GO:0045454	2.07585	0.0354
256162_at		AT1G55390	oxidation-reduction process GO:0055114	2.07578	0.00375
256989_at		AT3G28580	response to ethylene stimulus GO:0009723, response to abscisic acid stimulus GO:0009737, response to abscisic acid stimulus GO:0009737	2.07009	0.0106
264822_at		AT1G03457		2.06965	0.00705
258094_at	CYP72A15	AT3G14690	oxidation-reduction process GO:0055114	2.06794	0.0436
256525_at		AT1G66180	proteolysis GO:0006508, proteolysis GO:0006508, response to light stimulus GO:0009416, sterol biosynthetic process GO:0016126, response to L-ascorbic acid GO:0033591, plant-type cell wall cellulose metabolic process GO:0052541, cell wall pectin metabolic process GO:0052546	2.06743	0.0273
259763_at		AT1G77630	immune response GO:0006955, plant-type cell wall organization GO:0009664, cell wall macromolecule catabolic process GO:0016998, cell wall macromolecule catabolic process GO:0016998, cell wall modification GO:0042545	2.06695	0.02
253332_at		AT4G33420	polyamine catabolic process GO:0006598, response to oxidative stress GO:0006979, phenylpropanoid metabolic process GO:0009698, response to nitrate GO:0010167, nitrate transport GO:0015706, cellular modified amino acid biosynthetic process GO:0042398, oxidation-reduction process GO:0055114	2.06676	0.0266
251922_at		AT3G54030	protein phosphorylation GO:0006468, phosphorylation GO:0016310	2.06567	0.0292
257861_at		AT3G13050	protein targeting to membrane GO:0006612, transport GO:0006810, ion transport GO:0006811, amino acid transport GO:0006865, ethylene biosynthetic process GO:0009693, plant-type cell wall modification GO:0009827, pollen tube growth GO:0009860, salicylic acid mediated signaling pathway GO:0009863, jasmonic acid mediated signaling pathway GO:0009867, regulation of plant-type hypersensitive response G…	2.0651	0.00605
258277_at	PAD3	AT3G26830	MAPK cascade GO:0000165; regulation of response to biotic stimulus GO:0002831; protein targeting to membrane GO:0006612; defense response GO:0006952; defense response GO:0006952; detection of biotic stimulus GO:0009595; response to bacterium GO:0009617; indoleacetic acid biosynthetic process GO:0009684; salicylic acid biosynthetic process GO:0009697; indole phytoalexin biosynthetic process GO:000…	2.06476	0.0324
256969_at		AT3G21080		2.06349	0.00968
266971_at		AT2G39580		2.06319	0.0143
260648_at		AT1G08050	MAPK cascade GO:0000165; N-terminal protein myristoylation GO:0006499; protein targeting to membrane GO:0006612; cell communication GO:0007154; response to cold GO:0009409; response to external stimulus GO:0009605; systemic acquired resistance GO:0009627; cytokinin metabolic process GO:0009690; salicylic acid biosynthetic process GO:0009697; abscisic acid mediated signaling pathway GO:0009738; sy…	2.06314	0.0274
257061_at		AT3G18250	amino acid import GO:0043090	2.06133	0.031
262845_at		AT1G14740	cell fate specification GO:0001708, embryonic pattern specification GO:0009880, embryonic meristem initiation GO:0090421	2.05937	0.00159
248106_at		AT5G55100	RNA processing GO:0006396, RNA processing GO:0006396	2.05871	0.0211
254667_at		AT4G18280		2.05807	0.0381
252467_at		AT3G47080		2.05745	0.00459
256541_at	GLR3.3	AT1G42540	transport GO:0006810, ion transport GO:0006811, calcium ion transport GO:0006816, cellular calcium ion homeostasis GO:0006874, G-protein coupled receptor signaling pathway GO:0007186, response to light stimulus GO:0009416, gravitropism GO:0009630, calcium-mediated signaling GO:0019722, cellular cation homeostasis GO:0030003, ionotropic glutamate receptor signaling pathway GO:0035235, calcium ion …	2.04908	0.0229
247989_at		AT5G56350	gluconeogenesis GO:0006094, glycolysis GO:0006096, glycolysis GO:0006096, amino acid transport GO:0006865, cytoskeleton organization GO:0007010, proteasomal protein catabolic process GO:0010498, phosphorylation GO:0016310	2.04789	0.0192
258897_at		AT3G05730	defense response GO:0006952, glucosinolate biosynthetic process GO:0019761, killing of cells of other organism GO:0031640, defense response to fungus GO:0050832	2.04571	0.0217
247444_at	HIPL2	AT5G62630	carbohydrate metabolic process GO:0005975, oxidation-reduction process GO:0055114	2.0416	0.0174
253165_at		AT4G35320	cell wall biogenesis GO:0042546	2.03869	0.0317
254291_at	UTR2	AT4G23010	transport GO:0006810, carbohydrate transport GO:0008643, transmembrane transport GO:0055085, UDP-galactose transmembrane transport GO:0072334	2.03814	0.003
260568_at		AT2G43570	carbohydrate metabolic process GO:0005975, chitin catabolic process GO:0006032, cell wall macromolecule catabolic process GO:0016998	2.03783	0.00733
253050_at	AGP18	AT4G37450		2.03761	0.0352
265169_x_at		AT1G23720	plant-type cell wall organization GO:0009664	2.03697	0.0391
264516_at		AT1G10090		2.03623	0.0286
265499_at	UGT73B5	AT2G15480	defense response GO:0006952, metabolic process GO:0008152, toxin catabolic process GO:0009407, response to toxin GO:0009636, response to ethylene stimulus GO:0009723, response to cyclopentenone GO:0010583, response to other organism GO:0051707, response to other organism GO:0051707	2.03596	0.00326
246682_at	XGD1	AT5G33290	cell wall organization GO:0071555, xylogalacturonan metabolic process GO:0010398, pectin biosynthetic process GO:0045489	2.03502	0.0105
264351_at		AT1G03370	pollen maturation GO:0010152, calcium-mediated signaling GO:0019722, phosphatidylinositol-mediated signaling GO:0048015	2.0337	0.0137
251200_at	GID1B	AT3G63010	MAPK cascade GO:0000165; response to superoxide GO:0000303; protein targeting to membrane GO:0006612; cell communication GO:0007154; signal transduction GO:0007165; metabolic process GO:0008152; cell death GO:0008219; response to cold GO:0009409; response to water deprivation GO:0009414; response to external stimulus GO:0009605; response to ethylene stimulus GO:0009723; response to auxin stimulus…	2.03307	0.0426
250217_at		AT5G14120	response to nitrate GO:0010167, nitrate transport GO:0015706, cysteine biosynthetic process GO:0019344	2.03134	0.0125
261458_at		AT1G21080	protein folding GO:0006457, protein folding GO:0006457, response to stress GO:0006950	2.03053	0.0111
253293_at		AT4G33905	jasmonic acid metabolic process GO:0009694, response to jasmonic acid stimulus GO:0009753	2.02905	0.00883
251365_at		AT3G61310		2.02832	0.0211
266650_at		AT2G25800	plant-type cell wall biogenesis GO:0009832, cell growth GO:0016049, cellulose metabolic process GO:0030243	2.02612	0.0173
264936_at	EDA16	AT1G61140	embryo sac development GO:0009553	2.02609	0.006
254785_at	FLA2	AT4G12730	acetyl-CoA metabolic process GO:0006084, calcium ion transport GO:0006816, Golgi organization GO:0007030, response to salt stress GO:0009651, sterol biosynthetic process GO:0016126, brassinosteroid biosynthetic process GO:0016132, root hair elongation GO:0048767	2.02259	0.0281
263891_at	GSL8	AT2G36850	(1->3)-beta-D-glucan biosynthetic process GO:0006075, (1->3)-beta-D-glucan biosynthetic process GO:0006075, DNA metabolic process GO:0006259, cellular membrane fusion GO:0006944, cell wall organization GO:0071555, sister chromatid cohesion GO:0007062, meiosis GO:0007126, synapsis GO:0007129, reciprocal meiotic recombination GO:0007131, cell adhesion GO:0007155, regulation of cell shape GO:0008360…	2.02	0.0497
250847_at		AT5G04480	biosynthetic process GO:0009058	2.01705	0.0306
258350_at	CIPK1	AT3G17510	protein phosphorylation GO:0006468, response to osmotic stress GO:0006970, signal transduction GO:0007165, response to salt stress GO:0009651, response to abscisic acid stimulus GO:0009737, stomatal movement GO:0010118, phosphorylation GO:0016310, calcium-mediated signaling GO:0019722	2.01578	0.00711
249877_at	HUA2	AT5G23150	mRNA processing GO:0006397, negative regulation of flower development GO:0009910, maintenance of floral organ identity GO:0048497, regulation of timing of transition from vegetative to reproductive phase GO:0048510	2.01367	0.0225
250818_at	ALA1	AT5G04930	protein targeting to membrane GO:0006612, cation transport GO:0006812, metabolic process GO:0008152, positive regulation of flavonoid biosynthetic process GO:0009963, regulation of plant-type hypersensitive response GO:0010363, phospholipid transport GO:0015914	2.0108	0.0129
252097_at		AT3G51090	fatty acid beta-oxidation GO:0006635, autophagy GO:0006914, fatty acid catabolic process GO:0009062	2.00984	0.0189
267177_at		AT2G37580	protein ubiquitination GO:0016567	2.00945	0.0151
246249_at		AT4G36680	protein targeting to mitochondrion GO:0006626	2.00927	0.0487
262572_at		AT1G15140	oxidation-reduction process GO:0055114	2.00908	0.0237
250850_at		AT5G04550	hydrogen peroxide catabolic process GO:0042744	2.00883	0.0207
245079_at		AT2G23330		2.00874	0.0402
250509_at	CYP78A7	AT5G09970	regulation of meristem growth GO:0010075, inflorescence development GO:0010229, leaf development GO:0048366, carpel morphogenesis GO:0048445, positive regulation of cell division GO:0051781, oxidation-reduction process GO:0055114	2.00728	0.0206
259072_at	FLA18	AT3G11700	cell adhesion GO:0007155	2.00499	0.00418
247819_at	WNK4	AT5G58350	protein phosphorylation GO:0006468, protein phosphorylation GO:0006468, organ senescence GO:0010260, cellular response to phosphate starvation GO:0016036, phosphorylation GO:0016310, galactolipid biosynthetic process GO:0019375, cellular response to water deprivation GO:0042631, protein autophosphorylation GO:0046777	2.00472	0.0222
255378_at	ATGSL05	AT4G03550	reproduction GO:0000003; (1->3)-beta-D-glucan biosynthetic process GO:0006075; (1->3)-beta-D-glucan biosynthetic process GO:0006075; protein targeting to membrane GO:0006612; anion transport GO:0006820; nucleotide transport GO:0006862; ER to Golgi vesicle-mediated transport GO:0006888; cellular membrane fusion GO:0006944; defense response GO:0006952; cell wall organization GO:0071555; regulation …	2.00451	0.0254
257007_at		AT3G14205	inositol trisphosphate metabolic process GO:0032957, inositol phosphate dephosphorylation GO:0046855	2.0045	0.0136
247394_at		AT5G62860		2.00268	0.0226
265679_at		AT2G32235, AT2G32240	response to abscisic acid stimulus GO:0009737, response to cadmium ion GO:0046686, response to cadmium ion GO:0046686	2.00129	0.0348
265909_at		AT2G25720		0.49987	0.0334
245483_at		AT4G16190	proteolysis GO:0006508, proteolysis GO:0006508, response to stress GO:0006950, response to water stimulus GO:0009415, hydrogen peroxide catabolic process GO:0042744	0.499548	0.0474
250790_at		AT5G05640		0.498991	0.015
258604_at		AT3G02980	meiosis GO:0007126; metabolic process GO:0008152; cellular response to phosphate starvation GO:0016036; galactolipid biosynthetic process GO:0019375; histone H3 acetylation GO:0043966; negative regulation of transcription, DNA-dependent GO:0045892	0.498628	0.0324
248657_at	ROF2	AT5G48570	protein peptidyl-prolyl isomerization GO:0000413, protein peptidyl-prolyl isomerization GO:0000413, protein folding GO:0006457, protein folding GO:0006457, N-terminal protein myristoylation GO:0006499, response to heat GO:0009408, response to high light intensity GO:0009644, peptidyl-proline modification GO:0018208, response to endoplasmic reticulum stress GO:0034976, response to hydrogen peroxid…	0.498184	0.035
266293_at		AT2G29360	metabolic process GO:0008152, photosynthesis GO:0015979, mRNA modification GO:0016556, oxidation-reduction process GO:0055114	0.498072	0.0299
263124_at		AT1G78480	phosphatidylinositol biosynthetic process GO:0006661, metabolic process GO:0008152	0.498016	0.0434
255025_at	MES12	AT4G09900		0.497903	0.0385
246057_at		AT5G08400	photosystem II assembly GO:0010207	0.497632	0.0202
254682_at	UNE16	AT4G13640	double fertilization forming a zygote and endosperm GO:0009567	0.497611	0.0245
259514_at	OZS1	AT1G12480	transport GO:0006810, ion transport GO:0006811, anion transport GO:0006820, purine nucleobase transport GO:0006863, cellular ion homeostasis GO:0006873, response to humidity GO:0009270, response to abscisic acid stimulus GO:0009737, abscisic acid mediated signaling pathway GO:0009738, response to carbon dioxide GO:0010037, stomatal movement GO:0010118, response to ozone GO:0010193, inorganic anio…	0.497585	0.00548
262166_at		AT1G74840	regulation of transcription, DNA-dependent GO:0006355; protein targeting to membrane GO:0006612; response to salt stress GO:0009651; response to ethylene stimulus GO:0009723; response to auxin stimulus GO:0009733; response to abscisic acid stimulus GO:0009737; response to gibberellin stimulus GO:0009739; response to salicylic acid stimulus GO:0009751; response to jasmonic acid stimulus GO:0009753…	0.49755	0.0138
262719_at		AT1G43590		0.497535	0.042
250844_at	SIM	AT5G04470	negative regulation of protein kinase activity GO:0006469, cell cycle GO:0007049, trichome differentiation GO:0010026, brassinosteroid biosynthetic process GO:0016132, DNA endoreduplication GO:0042023, negative regulation of cyclin-dependent protein kinase activity GO:0045736, negative regulation of mitosis GO:0045839	0.497454	0.0332
264443_at		AT1G27385		0.497039	0.0468
256130_at		AT1G18170	protein peptidyl-prolyl isomerization GO:0000413, protein peptidyl-prolyl isomerization GO:0000413, protein folding GO:0006457, peptidyl-proline modification GO:0018208	0.497022	0.0225
265510_at	ATG8D	AT2G05630	transport GO:0006810, autophagy GO:0006914, autophagy GO:0006914, protein transport GO:0015031	0.496338	0.0248
262658_at		AT1G14220		0.496178	0.0217
248348_at		AT5G52190	carbohydrate metabolic process GO:0005975, carbohydrate metabolic process GO:0005975	0.496144	0.0372
265193_at		AT1G05070	virus induced gene silencing GO:0009616, vegetative phase change GO:0010050	0.495895	0.0116
264988_at	ATGSTU14	AT1G27140	glutathione metabolic process GO:0006749, toxin catabolic process GO:0009407, toxin catabolic process GO:0009407, response to toxin GO:0009636, response to cyclopentenone GO:0010583	0.495782	0.012
260129_at		AT1G36380	phosphatidylinositol biosynthetic process GO:0006661	0.49572	0.00369
265336_at	APC10	AT2G18290	cell cycle GO:0007049, mitosis GO:0007067, gamete generation GO:0007276, cell proliferation GO:0008283, phloem or xylem histogenesis GO:0010087, protein ubiquitination GO:0016567, regulation of mitotic metaphase/anaphase transition GO:0030071, anaphase-promoting complex-dependent proteasomal ubiquitin-dependent protein catabolic process GO:0031145, regulation of DNA endoreduplication GO:0032875, …	0.495701	0.0262
260673_at		AT1G19330		0.495541	0.0221
248117_at	FIP2	AT5G55000	potassium ion transport GO:0006813, potassium ion transport GO:0006813, protein ubiquitination GO:0016567, protein homooligomerization GO:0051260	0.495182	0.0445
253985_at		AT4G26220	phenylpropanoid biosynthetic process GO:0009699, lignin biosynthetic process GO:0009809, methylation GO:0032259	0.495174	0.0145
247889_at	APO2	AT5G57930	maltose metabolic process GO:0000023, aromatic amino acid family biosynthetic process GO:0009073, response to blue light GO:0009637, embryo development ending in seed dormancy GO:0009793, regulation of proton transport GO:0010155, iron-sulfur cluster assembly GO:0016226, mRNA modification GO:0016556, starch biosynthetic process GO:0019252, glucosinolate biosynthetic process GO:0019761, protein au…	0.49512	0.044
258726_at		AT3G11745		0.494958	0.0268
253545_at		AT4G31310	myo-inositol hexakisphosphate biosynthetic process GO:0010264	0.494936	0.0307
252118_at		AT3G51400	circadian rhythm GO:0007623	0.494767	0.00983
253421_at		AT4G32340	leaf morphogenesis GO:0009965; cell differentiation GO:0030154; positive regulation of transcription, DNA-dependent GO:0045893	0.494451	0.0413
261023_at		AT1G12200	defense response to fungus GO:0050832, oxidation-reduction process GO:0055114	0.494433	0.0384
257374_at		AT2G43280	postreplication repair GO:0006301, response to red or far red light GO:0009639	0.494131	0.0417
257860_at		AT3G13062		0.493854	0.00924
253580_at		AT4G30400	protein ubiquitination GO:0016567, response to karrikin GO:0080167	0.493576	0.00668
264385_at		AT1G12020		0.493458	0.0255
254649_at		AT4G18570		0.49338	0.0361
248445_at		AT5G51170	photoperiodism, flowering GO:0048573	0.493252	0.0157
249775_at	SQE6	AT5G24160	metabolic process GO:0008152, sterol biosynthetic process GO:0016126, sterol biosynthetic process GO:0016126, pentacyclic triterpenoid biosynthetic process GO:0019745, oxidation-reduction process GO:0055114	0.493133	0.00568
256438_s_at		AT2G40205, AT3G08520, AT3G11120, AT3G56020	translation GO:0006412, translation GO:0006412	0.493077	0.0241
248878_at		AT5G46160	RNA splicing, via endonucleolytic cleavage and ligation GO:0000394; DNA-dependent transcription, elongation GO:0006354; translation GO:0006412; translation GO:0006412; methionine biosynthetic process GO:0009086	0.492826	0.00661
248669_at		AT5G48730		0.492512	0.0237
262946_at		AT1G79390		0.492498	0.0266
248752_at		AT5G47600	response to stress GO:0006950, response to heat GO:0009408, response to high light intensity GO:0009644, response to hydrogen peroxide GO:0042542	0.492301	0.00949
252223_at	TRB3	AT3G49850	nucleosome assembly GO:0006334; transcription, DNA-dependent GO:0006351; regulation of transcription, DNA-dependent GO:0006355; response to salt stress GO:0009651; response to ethylene stimulus GO:0009723; response to auxin stimulus GO:0009733; response to gibberellin stimulus GO:0009739; response to salicylic acid stimulus GO:0009751; response to jasmonic acid stimulus GO:0009753; response to ca…	0.492217	0.0132
245736_at	ATDR4	AT1G73330	proteolysis GO:0006508, response to water deprivation GO:0009414, response to abscisic acid stimulus GO:0009737, negative regulation of endopeptidase activity GO:0010951	0.492121	0.0189
263736_at		AT1G60000	cysteine biosynthetic process GO:0019344	0.492119	0.0435
249829_at	PDF5	AT5G23290	protein folding GO:0006457, protein folding GO:0006457	0.49196	0.0468
254576_at	EMB3006	AT4G19350	embryo development ending in seed dormancy GO:0009793	0.49164	0.0138
250689_at		AT5G06610		0.491415	0.00628
258052_at		AT3G16190	metabolic process GO:0008152, metabolic process GO:0008152	0.491375	0.0323
259214_at		AT3G09085		0.491314	0.0361
252189_at	CYCD3;3	AT3G50070	mitotic cell cycle GO:0000278, cell cycle GO:0007049, cell proliferation GO:0008283, stomatal lineage progression GO:0010440, DNA endoreduplication GO:0042023, regulation of cell proliferation GO:0042127, regulation of cell proliferation GO:0042127, negative regulation of cyclin-dependent protein kinase activity GO:0045736, seed development GO:0048316, cell division GO:0051301, regulation of cell…	0.49108	0.0179
264040_at	ACR5	AT2G03730	metabolic process GO:0008152	0.491057	0.0352
255026_at	MES12	AT4G09900		0.491038	0.0178
264930_at	NIK3	AT1G60800	protein phosphorylation GO:0006468, defense response GO:0006952, microtubule nucleation GO:0007020, regulation of meristem growth GO:0010075, phosphorylation GO:0016310, interspecies interaction between organisms GO:0044419, anther development GO:0048653	0.490472	0.0367
255689_at		AT4G00670		0.490253	0.0135
260201_at		AT1G67600	cellular response to phosphate starvation GO:0016036; galactolipid biosynthetic process GO:0019375; negative regulation of transcription, DNA-dependent GO:0045892	0.489748	0.0182
263775_at	CPC	AT2G46410	cell fate specification GO:0001708; transcription, DNA-dependent GO:0006351; regulation of transcription, DNA-dependent GO:0006355; regulation of transcription, DNA-dependent GO:0006355; multicellular organismal development GO:0007275; response to salicylic acid stimulus GO:0009751; response to jasmonic acid stimulus GO:0009753; tissue development GO:0009888; epidermal cell differentiation GO:000…	0.489033	0.03
265317_at	BRK1	AT2G22640	cell morphogenesis GO:0000902, establishment or maintenance of cell polarity GO:0007163, trichome morphogenesis GO:0010090, trichome morphogenesis GO:0010090, actin filament polymerization GO:0030041, actin nucleation GO:0045010, actin nucleation GO:0045010	0.489017	0.0497
250073_at	ENH1	AT5G17170	pentose-phosphate shunt GO:0006098, rRNA processing GO:0006364, response to blue light GO:0009637, plastid organization GO:0009657, response to red light GO:0010114, photosystem II assembly GO:0010207, response to far red light GO:0010218	0.488898	0.0211
247610_at		AT5G60630		0.488732	0.0206
254319_at		AT4G22560		0.488594	0.0158
253180_at		AT4G35210		0.488512	0.00256
265902_at		AT2G25590		0.488428	0.00948
253001_at		AT4G38490		0.488363	0.0151
246420_at		AT5G16870		0.487931	0.0174
256300_at	NAP	AT1G69490	transcription, DNA-dependent GO:0006351; regulation of transcription, DNA-dependent GO:0006355; multicellular organismal development GO:0007275; response to bacterium GO:0009617; multidimensional cell growth GO:0009825; flower development GO:0009908; leaf senescence GO:0010150; innate immune response GO:0045087	0.487614	0.00386
265337_at	TTN5	AT2G18390	microtubule cytoskeleton organization GO:0000226, transport GO:0006810, intracellular protein transport GO:0006886, tubulin complex assembly GO:0007021, small GTPase mediated signal transduction GO:0007264, embryo sac cellularization GO:0009558, gravitropism GO:0009630, embryo development ending in seed dormancy GO:0009793, endosperm development GO:0009960, protein transport GO:0015031, vesicle-m…	0.487555	0.0189
253301_at		AT4G33720		0.487456	0.0282
253246_at		AT4G34600	transition metal ion transport GO:0000041, pollen tube growth GO:0009860	0.487157	0.0302
259787_at		AT1G29460	response to auxin stimulus GO:0009733	0.487009	0.0352
262388_at		AT1G49320	seed development GO:0048316	0.486351	0.0132
248509_at		AT5G50335		0.486238	0.0221
256333_at		AT1G76860		0.485997	0.0267
250495_at		AT5G09770	RNA splicing, via endonucleolytic cleavage and ligation GO:0000394; DNA-dependent transcription, elongation GO:0006354; translation GO:0006412; methionine biosynthetic process GO:0009086	0.485805	0.0255
250718_at	emb2735	AT5G06240	embryo development ending in seed dormancy GO:0009793	0.48578	0.0479
249850_at		AT5G23240	protein folding GO:0006457, protein folding GO:0006457, response to stress GO:0006950	0.484589	0.0348
253249_at		AT4G34680	transcription, DNA-dependent GO:0006351; regulation of transcription, DNA-dependent GO:0006355; circadian rhythm GO:0007623; positive regulation of transcription, DNA-dependent GO:0045893	0.484513	0.0235
258161_at		AT3G17930	maltose metabolic process GO:0000023, pentose-phosphate shunt GO:0006098, chloroplast relocation GO:0009902, thylakoid membrane organization GO:0010027, photosystem II assembly GO:0010207, starch biosynthetic process GO:0019252, ncRNA metabolic process GO:0034660, positive regulation of catalytic activity GO:0043085	0.484337	0.0206
262236_at		AT1G48330		0.484189	0.0211
260883_at		AT1G29270		0.483888	0.0388
265342_at		AT2G18300	transcription, DNA-dependent GO:0006351; regulation of transcription, DNA-dependent GO:0006355; regulation of transcription, DNA-dependent GO:0006355; response to cytokinin stimulus GO:0009735	0.483693	0.00497
254688_at	J20	AT4G13830	protein folding GO:0006457, protein folding GO:0006457, response to stress GO:0006950, chlorophyll catabolic process GO:0015996	0.483398	0.0196
264061_at	CKS2	AT2G27970	mitotic cell cycle GO:0000278, cell fate specification GO:0001708, cell cycle GO:0007049, cell cycle GO:0007049, stomatal lineage progression GO:0010440, DNA endoreduplication GO:0042023, negative regulation of cyclin-dependent protein kinase activity GO:0045736, cell division GO:0051301	0.482735	0.0417
251509_at		AT3G59010	cell wall organization GO:0071555, cell wall modification GO:0042545, negative regulation of catalytic activity GO:0043086, pectin catabolic process GO:0045490	0.482543	0.00332
247802_at	ATL63	AT5G58580	protein ubiquitination GO:0016567	0.482511	0.00493
265571_s_at		AT2G28020, AT2G28230	transcription, DNA-dependent GO:0006351; regulation of transcription, DNA-dependent GO:0006355; regulation of transcription from RNA polymerase II promoter GO:0006357	0.48239	0.0108
264826_at	2A6	AT1G03410	oxidation-reduction process GO:0055114	0.482228	0.0106
264745_at	2002-04-01	AT1G62180	sulfate assimilation GO:0000103; sulfate assimilation GO:0000103; response to stress GO:0006950; metabolic process GO:0008152; cellular amino acid biosynthetic process GO:0008652; cysteine biosynthetic process GO:0019344; sulfate assimilation, phosphoadenylyl sulfate reduction by phosphoadenylyl-sulfate reductase (thioredoxin) GO:0019379; sulfate reduction GO:0019419; cell redox homeostasis GO:00…	0.482068	0.0107
260092_at	scpl3	AT1G73280	proteolysis GO:0006508, proteolysis GO:0006508	0.482048	0.0143
250406_at	ER	AT5G10810	cell cycle GO:0007049	0.48123	0.0143
257483_at	ICK5	AT1G49620	mitotic cell cycle GO:0000278, negative regulation of protein kinase activity GO:0006469, cell cycle GO:0007049, cell cycle arrest GO:0007050, stomatal lineage progression GO:0010440, DNA endoreduplication GO:0042023, negative regulation of cyclin-dependent protein kinase activity GO:0045736, negative regulation of cyclin-dependent protein kinase activity GO:0045736, negative regulation of cyclin…	0.481116	0.0187
247361_at		AT5G63480		0.48073	0.03
258145_at		AT3G18200		0.480727	0.0119
252165_at		AT3G50550		0.480585	0.0419
252911_at	CYP96A12	AT4G39510	oxidation-reduction process GO:0055114	0.480511	0.0451
256237_at	DRT100	AT3G12610	DNA repair GO:0006281, response to DNA damage stimulus GO:0006974, signal transduction GO:0007165, response to UV GO:0009411, UV protection GO:0009650, phosphorylation GO:0016310, response to chemical stimulus GO:0042221, response to drug GO:0042493	0.480027	0.0238
264729_at		AT1G22990	cellular response to phosphate starvation GO:0016036; galactolipid biosynthetic process GO:0019375; metal ion transport GO:0030001; negative regulation of transcription, DNA-dependent GO:0045892	0.479704	0.00353
247023_at	HEC1	AT5G67060	transcription, DNA-dependent GO:0006351; regulation of transcription, DNA-dependent GO:0006355; regulation of transcription, DNA-dependent GO:0006355; multicellular organismal development GO:0007275; transmitting tissue development GO:0010500; carpel morphogenesis GO:0048445; carpel formation GO:0048462	0.479525	0.00466
259356_at		AT3G05250	signal transduction GO:0007165, hormone-mediated signaling pathway GO:0009755	0.479379	0.0319
245143_at	ZPR1	AT2G45450	determination of bilateral symmetry GO:0009855, adaxial/abaxial axis specification GO:0009943, polarity specification of adaxial/abaxial axis GO:0009944, meristem initiation GO:0010014, regulation of meristem growth GO:0010075, leaf shaping GO:0010358	0.478984	0.0173
258300_at	ckl10	AT3G23340	protein phosphorylation GO:0006468, response to brassinosteroid stimulus GO:0009741, unidimensional cell growth GO:0009826, auxin metabolic process GO:0009850, phosphorylation GO:0016310, root development GO:0048364	0.478503	0.0411
261368_at		AT1G53070	response to karrikin GO:0080167	0.478363	0.0381
249797_at		AT5G23750	cell wall biogenesis GO:0042546	0.478229	0.00268
259730_at		AT1G77660	phosphorylation GO:0016310	0.477932	0.0142
262631_at		AT1G06500		0.477916	0.00421
253834_at		AT4G27800	protein dephosphorylation GO:0006470, photosynthetic electron transport chain GO:0009767, dephosphorylation GO:0016311, dephosphorylation GO:0016311, photosystem stoichiometry adjustment GO:0080005	0.477703	0.021
249598_at		AT5G37970	methylation GO:0032259	0.477701	0.0283
262438_at		AT1G47410	cell wall macromolecule metabolic process GO:0044036, glucuronoxylan metabolic process GO:0010413, protein desumoylation GO:0016926, cell wall biogenesis GO:0042546, xylan biosynthetic process GO:0045492	0.477668	0.0206
249299_at	UBC4	AT5G41340	postreplication repair GO:0006301, ubiquitin-dependent protein catabolic process GO:0006511, ubiquitin-dependent protein catabolic process GO:0006511, response to heat GO:0009408, protein ubiquitination GO:0016567, protein ubiquitination GO:0016567	0.476633	0.01
253270_at	CYCD3;1	AT4G34160	G1 phase of mitotic cell cycle GO:0000080, G1/S transition of mitotic cell cycle GO:0000082, M phase of mitotic cell cycle GO:0000087, nuclear division GO:0000280, cytokinesis by cell plate formation GO:0000911, regulation of DNA replication GO:0006275, cell cycle GO:0007049, mitosis GO:0007067, response to cytokinin stimulus GO:0009735, response to cytokinin stimulus GO:0009735, response to bras…	0.474974	0.0127
250304_at		AT5G12110	translation GO:0006412, translational elongation GO:0006414, translational elongation GO:0006414, toxin catabolic process GO:0009407, response to cyclopentenone GO:0010583	0.474833	0.01
248921_at		AT5G45950	very long-chain fatty acid metabolic process GO:0000038, lipid metabolic process GO:0006629, lipid catabolic process GO:0016042, cuticle development GO:0042335	0.474721	0.0468
257299_at		AT3G28050		0.474358	0.0343
257177_at	CYN	AT3G23490	cyanate metabolic process GO:0009439, cyanate metabolic process GO:0009439, cyanate catabolic process GO:0009440, response to salt stress GO:0009651	0.474353	0.0111
260924_at		AT1G21590	response to molecule of fungal origin GO:0002238, protein phosphorylation GO:0006468, response to stress GO:0006950, phosphorylation GO:0016310	0.474217	0.0157
264012_at		AT2G21080		0.473934	0.00848
249015_at		AT5G44730	metabolic process GO:0008152	0.473884	0.0135
253762_at		AT4G28830	methylation GO:0032259	0.473777	0.0239
265588_at		AT2G19970	determination of bilateral symmetry GO:0009855, polarity specification of adaxial/abaxial axis GO:0009944, meristem initiation GO:0010014, regulation of meristem growth GO:0010075	0.473743	0.0184
256281_at	TRFL9	AT3G12560	glucose catabolic process GO:0006007; transcription, DNA-dependent GO:0006351; regulation of transcription, DNA-dependent GO:0006355; response to abscisic acid stimulus GO:0009737	0.473699	0.00863
267472_at	ARPN	AT2G02850	photomorphogenesis GO:0009640, response to abscisic acid stimulus GO:0009737, embryo development ending in seed dormancy GO:0009793, seed germination GO:0009845, pollination GO:0009856, regulation of flower development GO:0009909, meristem structural organization GO:0009933, seed dormancy process GO:0010162, sugar mediated signaling pathway GO:0010182, vegetative to reproductive phase transition …	0.473581	0.0478
252236_at		AT3G49930	regulation of transcription, DNA-dependent GO:0006355; regulation of transcription, DNA-dependent GO:0006355	0.473577	0.0164
264761_at		AT1G61280	GPI anchor biosynthetic process GO:0006506	0.473526	0.0496
262312_at	MLP28	AT1G70830	defense response GO:0006952, response to biotic stimulus GO:0009607	0.473451	0.0179
264310_at		AT1G62030	oxidation-reduction process GO:0055114	0.473295	0.0188
250126_at	UCH1	AT5G16310	ubiquitin-dependent protein catabolic process GO:0006511, ubiquitin-dependent protein catabolic process GO:0006511, shoot morphogenesis GO:0010016, leaf development GO:0048366, shoot development GO:0048367	0.473257	0.0257
257500_s_at	scpl2	AT1G73300, AT5G36180	proteolysis GO:0006508, proteolysis GO:0006508	0.473225	0.0125
249944_at	anac089	AT5G22290	transcription, DNA-dependent GO:0006351; regulation of transcription, DNA-dependent GO:0006355; multicellular organismal development GO:0007275; negative regulation of flower development GO:0009910; positive regulation of transcription, DNA-dependent GO:0045893	0.472942	0.012
247179_at		AT5G65320	transcription, DNA-dependent GO:0006351; regulation of transcription, DNA-dependent GO:0006355; regulation of transcription, DNA-dependent GO:0006355	0.472825	0.0452
262916_at	ATGSTU16	AT1G59700	response to stress GO:0006950, toxin catabolic process GO:0009407, toxin catabolic process GO:0009407, response to toxin GO:0009636, response to cyclopentenone GO:0010583	0.472478	0.0292
253422_at		AT4G32240		0.472435	0.0132
264584_at		AT1G05140	proteolysis GO:0006508, proteolysis GO:0006508, photosystem II assembly GO:0010207	0.472418	0.0271
256676_at	SEX4	AT3G52180	maltose metabolic process GO:0000023, carbohydrate metabolic process GO:0005975, starch metabolic process GO:0005982, starch metabolic process GO:0005982, starch metabolic process GO:0005982, starch catabolic process GO:0005983, protein dephosphorylation GO:0006470, protein dephosphorylation GO:0006470, circadian rhythm GO:0007623, dephosphorylation GO:0016311, starch biosynthetic process GO:0019…	0.472372	0.00975
262071_at	CF9	AT1G59510		0.471843	0.015
262355_at		AT1G72820	transport GO:0006810, transport GO:0006810, mitochondrial transport GO:0006839, transmembrane transport GO:0055085	0.47151	0.00848
250762_at		AT5G05990		0.471453	0.0272
249031_at		AT5G44900	defense response GO:0006952, signal transduction GO:0007165	0.471031	0.0217
251834_at		AT3G55170	translation GO:0006412, translation GO:0006412, ribosome biogenesis GO:0042254	0.470985	0.0226
254574_at		AT4G19430		0.470947	0.0373
262730_at	ATOCT3	AT1G16390	transport GO:0006810, ion transport GO:0006811, nitrate transport GO:0015706, transmembrane transport GO:0055085, cellular response to cold GO:0070417	0.470915	0.00516
249600_s_at		AT5G37940, AT5G38000	response to oxidative stress GO:0006979, oxidation-reduction process GO:0055114	0.4706	0.0165
247572_at		AT5G61220		0.470564	0.048
249474_s_at	GER2	AT5G39130, AT5G39160, AT5G39190		0.470431	0.00518
258511_at		AT3G06590	transcription, DNA-dependent GO:0006351; regulation of transcription, DNA-dependent GO:0006355	0.470142	0.00608
259027_at		AT3G09280		0.46956	0.00653
251676_at		AT3G57320		0.46846	0.0288
248640_at		AT5G48910	microtubule nucleation GO:0007020, RNA modification GO:0009451	0.467596	0.0304
248623_at		AT5G49170		0.467136	0.017
264157_at	XTH17	AT1G65310	carbohydrate metabolic process GO:0005975, cellular glucan metabolic process GO:0006073, cell wall organization GO:0071555, metabolic process GO:0008152, xyloglucan metabolic process GO:0010411	0.467026	0.00983
252054_at	OFP18	AT3G52540	negative regulation of transcription, DNA-dependent GO:0045892	0.466796	0.0034
256256_at		AT3G11230		0.466672	0.0272
250284_at	CRN	AT5G13290	mRNA export from nucleus GO:0006406, protein phosphorylation GO:0006468, cell adhesion GO:0007155, determination of bilateral symmetry GO:0009855, post-embryonic morphogenesis GO:0009886, regulation of flower development GO:0009909, regulation of flower development GO:0009909, polarity specification of adaxial/abaxial axis GO:0009944, leaf morphogenesis GO:0009965, meristem initiation GO:0010014,…	0.465764	0.0306
261407_at		AT1G18810	red, far-red light phototransduction GO:0009585; red or far-red light signaling pathway GO:0010017	0.465523	0.016
259181_at		AT3G01690	positive regulation of cell proliferation GO:0008284, cysteine biosynthetic process GO:0019344	0.465494	0.0127
263452_at		AT2G22190	trehalose biosynthetic process GO:0005992, trehalose biosynthetic process GO:0005992, response to stress GO:0006950, metabolic process GO:0008152	0.465357	0.0454
253922_at	VTC2	AT4G26850	response to heat GO:0009408, response to jasmonic acid stimulus GO:0009753, L-ascorbic acid biosynthetic process GO:0019853, L-ascorbic acid biosynthetic process GO:0019853, defense response to bacterium GO:0042742, defense response by callose deposition in cell wall GO:0052544	0.465335	0.0129
254187_at		AT4G23890	response to blue light GO:0009637, regulation of proton transport GO:0010155, cellular cation homeostasis GO:0030003, protein autophosphorylation GO:0046777, divalent metal ion transport GO:0070838	0.465282	0.0347
249211_at		AT5G42680		0.465116	0.0244
260682_at		AT1G17510		0.464242	0.0111
265265_at		AT2G42900	response to sucrose stimulus GO:0009744, response to fructose stimulus GO:0009750	0.464223	0.0199
246311_at	HMGB1	AT3G51880	glucose catabolic process GO:0006007, chromatin assembly or disassembly GO:0006333, chromatin assembly or disassembly GO:0006333	0.464178	0.0162
256980_at	DRB3	AT3G26932	production of ta-siRNAs involved in RNA interference GO:0010267, production of miRNAs involved in gene silencing by miRNA GO:0035196, defense response to virus GO:0051607	0.464163	0.0135
253794_at		AT4G28720	brassinosteroid mediated signaling pathway GO:0009742, auxin biosynthetic process GO:0009851, auxin biosynthetic process GO:0009851, oxidation-reduction process GO:0055114	0.462945	0.0393
254752_at		AT4G13160	protein autophosphorylation GO:0046777	0.462939	0.0372
250613_at	IQD24	AT5G07240		0.462575	0.0182
263759_at		AT2G21290		0.462246	0.0321
247800_at		AT5G58570		0.462213	0.0218
261272_at		AT1G26665	transcription, DNA-dependent GO:0006351; regulation of transcription, DNA-dependent GO:0006355; regulation of transcription from RNA polymerase II promoter GO:0006357	0.462046	0.00983
245361_at		AT4G17790	phosphatidylinositol biosynthetic process GO:0006661	0.461915	0.023
245525_at		AT4G15930	RNA splicing, via endonucleolytic cleavage and ligation GO:0000394; microtubule-based process GO:0007017; microtubule-based process GO:0007017; methionine biosynthetic process GO:0009086	0.461698	0.0111
256607_at		AT3G32930		0.461662	0.0182
263875_at	2002-09-01	AT2G21970	photosynthesis, light harvesting GO:0009765	0.461321	0.00629
254579_at		AT4G19400, AT4G19410	cytoskeleton organization GO:0007010, fatty acid catabolic process GO:0009062	0.461108	0.0228
255951_at	MUB6	AT1G22050		0.460828	0.0089
250482_at		AT5G10320		0.460769	0.0168
265663_at		AT2G24290	RNA splicing, via endonucleolytic cleavage and ligation GO:0000394; methionine biosynthetic process GO:0009086	0.460629	0.0158
263412_at		AT2G28720	nucleosome assembly GO:0006334	0.460511	0.00484
262876_at	ATDSS1(I)	AT1G64750	double-strand break repair GO:0006302, meiosis GO:0007126, response to ionizing radiation GO:0010212	0.460221	0.0338
255955_at		AT1G22030		0.460106	0.0127
247543_at		AT5G61600	transcription, DNA-dependent GO:0006351; regulation of transcription, DNA-dependent GO:0006355; regulation of transcription, DNA-dependent GO:0006355; response to wounding GO:0009611; response to mechanical stimulus GO:0009612; ethylene biosynthetic process GO:0009693; ethylene mediated signaling pathway GO:0009873; response to chitin GO:0010200; positive regulation of transcription, DNA-dependen…	0.459494	0.0354
251189_at		AT3G62650	protein sumoylation GO:0016925	0.459344	0.00943
259500_at		AT1G15740		0.458992	0.0326
262194_at		AT1G77930	protein folding GO:0006457, protein folding GO:0006457	0.458657	0.0142
252676_at		AT3G44280		0.458635	0.027
257054_at	MT3	AT3G15353	protein targeting to membrane GO:0006612, water transport GO:0006833, cellular copper ion homeostasis GO:0006878, response to osmotic stress GO:0006970, pattern specification process GO:0007389, regulation of cell size GO:0008361, response to salt stress GO:0009651, response to fructose stimulus GO:0009750, auxin polar transport GO:0009926, positive regulation of flavonoid biosynthetic process GO…	0.458435	0.032
251315_at		AT3G61410	specification of floral organ identity GO:0010093, carpel development GO:0048440	0.458359	0.00556
262574_at		AT1G15230		0.458325	0.00762
256145_at		AT1G48750	lipid transport GO:0006869, lipid transport GO:0006869	0.458066	0.0212
253946_at		AT4G26790	lipid metabolic process GO:0006629, lipid catabolic process GO:0016042	0.457916	0.0145
260100_at	BNS	AT1G73177	photomorphogenesis GO:0009640, embryo development ending in seed dormancy GO:0009793, seed germination GO:0009845, regulation of flower development GO:0009909, meristem structural organization GO:0009933, seed dormancy process GO:0010162, sugar mediated signaling pathway GO:0010182, vegetative to reproductive phase transition of meristem GO:0010228, inflorescence development GO:0010229, protein u…	0.457774	0.0335
251483_at		AT3G59650		0.457722	0.0394
248398_at		AT5G51970	oxidation-reduction process GO:0055114	0.457643	0.0174
256750_at		AT3G27150	transition metal ion transport GO:0000041, iron ion transport GO:0006826, cytokinin biosynthetic process GO:0009691, cellular response to iron ion starvation GO:0010106, response to nitrate GO:0010167, nitrate transport GO:0015706	0.457363	0.0254
250923_at	CDC25	AT5G03455	protein phosphorylation GO:0006468, cell cycle GO:0007049, mitosis GO:0007067, peptidyl-tyrosine dephosphorylation GO:0035335, peptidyl-tyrosine dephosphorylation GO:0035335, response to arsenic-containing substance GO:0046685, cell division GO:0051301, oxidation-reduction process GO:0055114	0.457321	0.0167
248642_at		AT5G49120		0.457059	0.0237
246442_at		AT5G17610		0.456909	0.0111
261337_at		AT1G44810	regulation of transcription, DNA-dependent GO:0006355	0.456909	0.00413
264287_at		AT1G61930		0.456575	0.0245
246492_at		AT5G16140	mRNA processing GO:0006397, translation GO:0006412, heme biosynthetic process GO:0006783, RNA splicing GO:0008380	0.456304	0.0346
264224_at	emb1688	AT1G67440	GTP catabolic process GO:0006184, embryo development ending in seed dormancy GO:0009793	0.456297	0.0183
256684_at		AT3G32040	isoprenoid biosynthetic process GO:0008299, carotenoid biosynthetic process GO:0016117, geranyl diphosphate biosynthetic process GO:0033384, geranylgeranyl diphosphate biosynthetic process GO:0033386, farnesyl diphosphate biosynthetic process GO:0045337, diterpene phytoalexin metabolic process GO:0051501	0.456163	0.00872
255583_at	ARV2	AT4G01510	phosphatidylinositol biosynthetic process GO:0006661, sphingolipid metabolic process GO:0006665, sterol metabolic process GO:0016125	0.455537	0.0157
260805_at	ATGSTU23	AT1G78320	toxin catabolic process GO:0009407, response to toxin GO:0009636	0.455498	0.0158
265673_at		AT2G32090	carbohydrate metabolic process GO:0005975, phosphatidylinositol biosynthetic process GO:0006661, response to brassinosteroid stimulus GO:0009741	0.455469	0.0132
263673_at		AT2G04800	iron ion transport GO:0006826, cellular response to iron ion starvation GO:0010106, response to nitrate GO:0010167, nitrate transport GO:0015706	0.45545	0.0402
248764_at	NF-YB2	AT5G47640	transcription, DNA-dependent GO:0006351; regulation of transcription, DNA-dependent GO:0006355	0.454187	0.00171
267126_s_at	ACL	AT2G23590, AT2G23600	salicylic acid metabolic process GO:0009696	0.453991	0.0164
259549_at		AT1G35290		0.453812	0.0296
262850_at	GAI	AT1G14920	transcription, DNA-dependent GO:0006351; regulation of transcription, DNA-dependent GO:0006355; regulation of transcription, DNA-dependent GO:0006355; regulation of nitrogen utilization GO:0006808; multicellular organismal development GO:0007275; response to salt stress GO:0009651; response to ethylene stimulus GO:0009723; response to ethylene stimulus GO:0009723; response to abscisic acid stimul…	0.453706	0.0111
257780_at		AT3G27100		0.453687	0.047
252560_at	HTB11	AT3G46030	nucleosome assembly GO:0006334	0.453516	0.00864
259028_at	TAC1	AT3G09290	transcription, DNA-dependent GO:0006351; regulation of transcription, DNA-dependent GO:0006355; regulation of transcription, DNA-dependent GO:0006355; regulation of transcription, DNA-dependent GO:0006355; iron ion transport GO:0006826; response to zinc ion GO:0010043; cellular response to iron ion starvation GO:0010106; response to nitrate GO:0010167; nitrate transport GO:0015706; positive regul…	0.453319	0.0223
263952_s_at		AT2G35810, AT2G35820, AT2G35830	allantoin catabolic process GO:0000256; cysteine biosynthetic process GO:0019344; photoperiodism, flowering GO:0048573	0.45324	0.0171
261893_at		AT1G80690		0.452878	0.00493
263135_at		AT1G78550	oxidation-reduction process GO:0055114	0.452775	0.0133
257398_at		AT2G01990		0.452535	0.0131
257204_at	RALFL24	AT3G23805	signal transduction GO:0007165, cell-cell signaling GO:0007267	0.452378	0.0311
263535_at		AT2G24970	DNA-dependent DNA replication GO:0006261	0.452083	0.0422
258375_at		AT3G17470	guanosine tetraphosphate metabolic process GO:0015969	0.451954	0.00994
256710_at		AT3G30350	positive regulation of cell proliferation GO:0008284, positive gravitropism GO:0009958, cell differentiation GO:0030154, cell differentiation GO:0030154, regulation of protein localization GO:0032880, regulation of auxin polar transport GO:2000012	0.451851	0.00986
263545_at		AT2G21560	protein targeting to membrane GO:0006612, positive regulation of flavonoid biosynthetic process GO:0009963, regulation of plant-type hypersensitive response GO:0010363	0.451769	0.00551
256219_at		AT1G56260	phosphatidylinositol biosynthetic process GO:0006661, stem cell maintenance GO:0019827, shoot development GO:0048367	0.451249	0.0498
260760_at		AT1G49170	phosphorylation GO:0016310	0.451205	0.0324
264021_at		AT2G21200	response to auxin stimulus GO:0009733, response to brassinosteroid stimulus GO:0009741	0.451091	0.0241
263715_at	GPRI1	AT2G20570	MAPK cascade GO:0000165; transcription, DNA-dependent GO:0006351; regulation of transcription, DNA-dependent GO:0006355; regulation of transcription, DNA-dependent GO:0006355; rRNA processing GO:0006364; protein targeting to membrane GO:0006612; signal transduction GO:0007165; response to bacterium GO:0009617; chloroplast organization GO:0009658; systemic acquired resistance, salicylic acid media…	0.450809	0.0217
258257_at		AT3G26770	metabolic process GO:0008152, xylem development GO:0010089, cell wall macromolecule metabolic process GO:0044036, oxidation-reduction process GO:0055114	0.450577	0.00884
262160_at		AT1G52590		0.449919	0.0187
259476_at		AT1G19000	regulation of transcription, DNA-dependent GO:0006355	0.449864	0.00732
255538_at	MYB55	AT4G01680	regulation of transcription, DNA-dependent GO:0006355	0.449346	0.0211
265023_at		AT1G24440		0.44927	0.0131
253722_at		AT4G29190	regulation of transcription, DNA-dependent GO:0006355; regulation of transcription, DNA-dependent GO:0006355; regulation of transcription, DNA-dependent GO:0006355; jasmonic acid mediated signaling pathway GO:0009867; leaf senescence GO:0010150	0.449073	0.0242
266584_s_at	ST4C	AT1G13430, AT2G14920	response to cytokinin stimulus GO:0009735, brassinosteroid metabolic process GO:0016131	0.448752	0.0244
262539_at		AT1G17200	syncytium formation GO:0006949, response to karrikin GO:0080167	0.448408	0.0245
258895_at		AT3G05600	metabolic process GO:0008152	0.447942	0.0314
258417_at		AT3G17365	metabolic process GO:0008152, methylation GO:0032259	0.447678	0.0119
254198_at		AT4G24090	leaf morphogenesis GO:0009965, mRNA modification GO:0016556, cell differentiation GO:0030154	0.44682	0.0374
252282_at		AT3G49360	carbohydrate metabolic process GO:0005975, carbohydrate metabolic process GO:0005975, pentose-phosphate shunt GO:0006098	0.446772	0.0407
263373_at		AT2G20515		0.446492	0.0271
247434_at		AT5G62575	phosphatidylinositol biosynthetic process GO:0006661	0.445598	0.0325
253920_at	HTA2	AT4G27230	nucleosome assembly GO:0006334	0.445463	0.00186
253406_at		AT4G32890	transcription, DNA-dependent GO:0006351; regulation of transcription, DNA-dependent GO:0006355; circadian rhythm GO:0007623; response to light stimulus GO:0009416; positive regulation of transcription, DNA-dependent GO:0045893	0.445358	0.00479
260770_at		AT1G49200	protein ubiquitination GO:0016567	0.445292	0.0153
253155_at		AT4G35720		0.444392	0.038
267538_at		AT2G41870		0.444107	0.00269
254955_at	KELP	AT4G10920	transcription, DNA-dependent GO:0006351; regulation of transcription, DNA-dependent GO:0006355; regulation of transcription, DNA-dependent GO:0006355	0.44409	0.0174
260799_at	AtUGT85A4	AT1G78270	metabolic process GO:0008152	0.443801	0.0467
261048_at	UGT72B3	AT1G01420	metabolic process GO:0008152	0.4438	0.00355
263703_at	SRX	AT1G31170	response to oxidative stress GO:0006979, oxidation-reduction process GO:0055114	0.443789	0.0263
267158_at	EXP3	AT2G37640	syncytium formation GO:0006949, syncytium formation GO:0006949, cell wall organization GO:0071555, plant-type cell wall organization GO:0009664, response to gibberellin stimulus GO:0009739, unidimensional cell growth GO:0009826, unidimensional cell growth GO:0009826, plant-type cell wall loosening GO:0009828, plant-type cell wall loosening GO:0009828, plant-type cell wall modification involved in…	0.443717	0.00514
257701_at		AT3G12710	DNA repair GO:0006281, DNA repair GO:0006281, base-excision repair GO:0006284, DNA methylation GO:0006306, metabolic process GO:0008152	0.443231	0.0441
266277_at		AT2G29310	metabolic process GO:0008152, oxidation-reduction process GO:0055114	0.443099	0.0295
257163_at	MYB305	AT3G24310	regulation of transcription, DNA-dependent GO:0006355	0.442812	0.0173
260112_at		AT1G63310		0.442593	0.0478
257741_at		AT3G27340		0.442441	0.0251
264902_at		AT1G23060		0.442219	0.00316
257300_at		AT3G28080	glucosinolate biosynthetic process GO:0019761	0.44177	0.0337
246735_at	HTA7	AT5G27670	nucleosome assembly GO:0006334, calcium ion transport GO:0006816, Golgi organization GO:0007030, response to salt stress GO:0009651	0.441461	0.0161
245326_at		AT4G14100		0.441417	0.0436
254810_at	PME1	AT4G12390	response to nitrate GO:0010167, nitrate transport GO:0015706, negative regulation of catalytic activity GO:0043086	0.441392	0.0285
250454_at		AT5G09830	postreplication repair GO:0006301	0.441206	0.0135
253227_at		AT4G35030	protein phosphorylation GO:0006468, protein phosphorylation GO:0006468, auxin mediated signaling pathway GO:0009734, phosphorylation GO:0016310	0.44079	0.0106
251952_at		AT3G53650	nucleosome assembly GO:0006334	0.440699	0.0198
260044_at		AT1G73655	maltose metabolic process GO:0000023, protein peptidyl-prolyl isomerization GO:0000413, protein peptidyl-prolyl isomerization GO:0000413, protein folding GO:0006457, peptidyl-proline modification GO:0018208, starch biosynthetic process GO:0019252	0.440589	0.0299
266188_at		AT2G39000	metabolic process GO:0008152	0.440282	0.0139
247136_at		AT5G66170	aging GO:0007568	0.440092	0.0352
249599_at		AT5G37990	transition metal ion transport GO:0000041, methylation GO:0032259	0.439906	0.035
260034_at		AT1G68810	transcription, DNA-dependent GO:0006351; regulation of transcription, DNA-dependent GO:0006355; regulation of transcription, DNA-dependent GO:0006355	0.439352	0.00877
264405_at	ATMPK1	AT1G10210	MAPK cascade GO:0000165; MAPK cascade GO:0000165; MAPK cascade GO:0000165; response to superoxide GO:0000303; regulation of transcription, DNA-dependent GO:0006355; protein phosphorylation GO:0006468; protein targeting to membrane GO:0006612; fatty acid beta-oxidation GO:0006635; response to osmotic stress GO:0006970; signal transduction GO:0007165; signal transduction GO:0007165; cell death GO:0…	0.439321	0.00585
258866_at		AT3G03180	phosphatidylinositol biosynthetic process GO:0006661, vesicle-mediated transport GO:0016192, vesicle-mediated transport GO:0016192	0.439254	0.0299
257714_at		AT3G27360	nucleosome assembly GO:0006334, cell proliferation GO:0008283	0.439145	0.021
261350_at		AT1G79770		0.438567	0.00202
251393_at	ATG8G	AT3G60640	transport GO:0006810, autophagy GO:0006914, autophagy GO:0006914, fatty acid catabolic process GO:0009062, protein transport GO:0015031	0.437958	0.0152
250863_at		AT5G04750		0.437521	0.0184
267644_s_at		AT2G32870, AT2G32880		0.437482	0.0336
245388_at		AT4G16410		0.43722	0.0347
266613_at		AT2G14900	cell proliferation GO:0008283, response to gibberellin stimulus GO:0009739, gibberellic acid mediated signaling pathway GO:0009740, secretion by cell GO:0032940	0.4367	0.0187
250704_at		AT5G06265		0.436042	0.0165
245748_at		AT1G51140	transcription, DNA-dependent GO:0006351; regulation of transcription, DNA-dependent GO:0006355; regulation of transcription, DNA-dependent GO:0006355; photoperiodism, flowering GO:0048573	0.435208	0.0023
263265_at		AT2G38820		0.434664	0.0273
251931_at		AT3G53950		0.434532	0.00413
245696_at	PKS4	AT5G04190	red, far-red light phototransduction GO:0009585; phototropism GO:0009638; red or far-red light signaling pathway GO:0010017; red or far-red light signaling pathway GO:0010017	0.433832	0.0211
261425_at		AT1G18880	transport GO:0006810, iron ion transport GO:0006826, oligopeptide transport GO:0006857, oligopeptide transport GO:0006857, cellular response to iron ion starvation GO:0010106, response to nitrate GO:0010167, phloem transport GO:0010233, nitrate transport GO:0015706, nitrate transport GO:0015706, phloem nitrate loading GO:0090408	0.432973	0.0161
254038_at	NFU3	AT4G25910	chloroplast organization GO:0009658, iron-sulfur cluster assembly GO:0016226, iron-sulfur cluster assembly GO:0016226, iron-sulfur cluster assembly GO:0016226	0.432128	0.0175
250734_at		AT5G06270		0.431737	0.00959
245397_at	IAA1	AT4G14560	transcription, DNA-dependent GO:0006351; regulation of transcription, DNA-dependent GO:0006355; regulation of translation GO:0006417; response to auxin stimulus GO:0009733; response to auxin stimulus GO:0009733; auxin mediated signaling pathway GO:0009734; response to brassinosteroid stimulus GO:0009741; response to cyclopentenone GO:0010583; lateral root development GO:0048527	0.431723	0.00366
260041_at		AT1G68780	response to molecule of bacterial origin GO:0002237, signal transduction GO:0007165, signal transduction GO:0007165, stomatal complex morphogenesis GO:0010103, stamen development GO:0048443	0.431397	0.0121
245523_at	ATDI21	AT4G15910	response to stress GO:0006950, response to water deprivation GO:0009414, response to abscisic acid stimulus GO:0009737, embryo development GO:0009790	0.43113	0.0238
264482_at		AT1G77210	transport GO:0006810, carbohydrate transport GO:0008643, galactose transport GO:0015757, transmembrane transport GO:0055085	0.430891	0.00635
252023_at		AT3G52920		0.430221	0.0276
246205_at		AT4G36970		0.429835	0.0211
259784_at		AT1G29450	response to auxin stimulus GO:0009733	0.429504	0.0251
264693_at	CLE26	AT1G69970	signal transduction GO:0007165, multicellular organismal development GO:0007275, cell differentiation GO:0030154, cell-cell signaling involved in cell fate commitment GO:0045168	0.429233	0.0259
251662_at	NRPE5	AT3G57080	transcription, DNA-dependent GO:0006351; transcription, DNA-dependent GO:0006351	0.429042	0.0127
265521_at	ORG4	AT2G06010	response to salicylic acid stimulus GO:0009751	0.428885	0.0108
258391_at		AT3G15420		0.42885	0.0423
253607_at		AT4G30330	protein sumoylation GO:0016925	0.428837	0.0212
261134_at	CYP722A1	AT1G19630	oxidation-reduction process GO:0055114	0.428459	0.0168
260364_at	TAA1	AT1G70560	shade avoidance GO:0009641, indoleacetic acid biosynthetic process GO:0009684, response to ethylene stimulus GO:0009723, embryo development ending in seed dormancy GO:0009793, auxin biosynthetic process GO:0009851, flower development GO:0009908, positive gravitropism GO:0009958, maintenance of root meristem identity GO:0010078, phloem or xylem histogenesis GO:0010087, cotyledon vascular tissue pa…	0.428406	0.0131
264285_at	ATG8C	AT1G62040	postreplication repair GO:0006301, phosphatidylinositol biosynthetic process GO:0006661, transport GO:0006810, autophagy GO:0006914, autophagy GO:0006914, protein transport GO:0015031	0.428271	0.0137
251531_at		AT3G58550	lipid transport GO:0006869, lipid transport GO:0006869	0.428222	0.012
258962_at	CYP77A6	AT3G10570	flower development GO:0009908, cutin biosynthetic process GO:0010143, oxidation-reduction process GO:0055114	0.428072	0.00405
261480_at	PKS2	AT1G14280	red, far-red light phototransduction GO:0009585; response to blue light GO:0009637; phototropism GO:0009638; red or far-red light signaling pathway GO:0010017; regulation of proton transport GO:0010155; protein autophosphorylation GO:0046777; leaf development GO:0048366	0.427242	0.0158
253344_at		AT4G33550	lipid transport GO:0006869, lipid transport GO:0006869	0.426964	0.0349
255294_at		AT4G04750	transport GO:0006810, carbohydrate transport GO:0008643, transmembrane transport GO:0055085	0.426212	0.0242
250935_at	UBQ3	AT5G03240	cellular protein modification process GO:0006464, ubiquitin-dependent protein catabolic process GO:0006511, protein targeting to vacuole GO:0006623, response to UV-B GO:0010224, vesicle-mediated transport GO:0016192	0.426143	0.00427
258405_at	BSH	AT3G17590	chromatin remodeling GO:0006338; transcription, DNA-dependent GO:0006351; regulation of transcription, DNA-dependent GO:0006355; cell cycle GO:0007049; chromatin modification GO:0016568; chromatin modification GO:0016568; regulation of gene expression, epigenetic GO:0040029	0.42567	0.0199
252250_at		AT3G49790	response to sucrose stimulus GO:0009744, response to fructose stimulus GO:0009750	0.425616	0.0271
252092_at	SSL4	AT3G51420	biosynthetic process GO:0009058; alkaloid biosynthetic process GO:0009821; chloroplast relocation GO:0009902; leaf morphogenesis GO:0009965; regulation of proton transport GO:0010155; cell differentiation GO:0030154; positive regulation of transcription, DNA-dependent GO:0045893; protein autophosphorylation GO:0046777	0.425274	0.0492
258432_at	RALFL23	AT3G16570	signal transduction GO:0007165, cell-cell signaling GO:0007267, response to brassinosteroid stimulus GO:0009741, cellular cation homeostasis GO:0030003, negative regulation of growth GO:0045926, divalent metal ion transport GO:0070838	0.425119	0.0173
263126_at		AT1G78460		0.425037	0.0026
248844_s_at		AT5G46890, AT5G46900	lipid transport GO:0006869, lipid transport GO:0006869	0.425025	0.0122
257502_at		AT1G78110		0.424744	0.0167
260167_at		AT1G71970		0.423932	0.0122
261607_at	AtCXE5	AT1G49660	metabolic process GO:0008152, sterol biosynthetic process GO:0016126, cell wall biogenesis GO:0042546	0.423551	0.0251
261317_at		AT1G53030	copper ion transport GO:0006825, copper ion transport GO:0006825	0.423168	0.037
257636_at	CYP71B22	AT3G26200	ethylene mediated signaling pathway GO:0009873, oxidation-reduction process GO:0055114	0.423033	0.0175
265880_at		AT2G42300	transcription, DNA-dependent GO:0006351; regulation of transcription, DNA-dependent GO:0006355; regulation of transcription, DNA-dependent GO:0006355	0.422335	0.0149
263046_at	GRP3S	AT2G05380	indoleacetic acid biosynthetic process GO:0009684, cysteine biosynthetic process GO:0019344, glucosinolate biosynthetic process GO:0019761	0.420701	0.0029
253382_at		AT4G33040	electron transport chain GO:0022900, cell redox homeostasis GO:0045454, anther development GO:0048653	0.420685	0.00629
255021_at		AT4G10330		0.420557	0.0107
245418_at		AT4G17370	metabolic process GO:0008152, metabolic process GO:0008152, oxidation-reduction process GO:0055114	0.4202	0.0223
266355_at		AT2G01400		0.419993	0.027
248963_at		AT5G45700	cell fate specification GO:0001708, dephosphorylation GO:0016311	0.419504	0.0221
260451_at		AT1G72360	transcription, DNA-dependent GO:0006351; regulation of transcription, DNA-dependent GO:0006355; regulation of transcription, DNA-dependent GO:0006355; regulation of transcription, DNA-dependent GO:0006355; regulation of transcription, DNA-dependent GO:0006355; ethylene mediated signaling pathway GO:0009873; ethylene mediated signaling pathway GO:0009873; ethylene mediated signaling pathway GO:000…	0.41944	0.0241
263333_at		AT2G03890	phosphorylation GO:0016310, phosphatidylinositol phosphorylation GO:0046854	0.419285	0.00704
256030_at		AT1G34110	protein phosphorylation GO:0006468, protein phosphorylation GO:0006468, transmembrane receptor protein tyrosine kinase signaling pathway GO:0007169, phosphorylation GO:0016310	0.419259	0.0164
260696_at		AT1G32520		0.419163	0.00551
250103_at	MYB43	AT5G16600	regulation of transcription, DNA-dependent GO:0006355; response to abscisic acid stimulus GO:0009737; glucuronoxylan metabolic process GO:0010413; xylan biosynthetic process GO:0045492; regulation of secondary cell wall biogenesis GO:2000652	0.419052	0.00201
255808_at		AT4G10280	phosphatidylinositol biosynthetic process GO:0006661	0.418807	0.0253
254629_at		AT4G18425		0.418779	0.0272
246487_at		AT5G16030		0.41838	0.042
253636_at		AT4G30500	cellulose biosynthetic process GO:0030244, Golgi vesicle transport GO:0048193	0.417928	0.0135
253412_at	CBL10	AT4G33000	polysaccharide biosynthetic process GO:0000271, multidimensional cell growth GO:0009825, cell tip growth GO:0009932, regulation of hormone levels GO:0010817, calcium-mediated signaling GO:0019722, hyperosmotic salinity response GO:0042538, anthocyanin accumulation in tissues in response to UV light GO:0043481, root hair elongation GO:0048767, cell wall organization GO:0071555, regulation of ion h…	0.417735	0.0266
248187_at		AT5G53940		0.417426	0.0239
265869_at	ARR14	AT2G01760	phosphorelay signal transduction system GO:0000160; transcription, DNA-dependent GO:0006351; regulation of transcription, DNA-dependent GO:0006355; cytokinin mediated signaling pathway GO:0009736; cytokinin mediated signaling pathway GO:0009736; cytokinin mediated signaling pathway GO:0009736; regulation of seed germination GO:0010029; regulation of anthocyanin metabolic process GO:0031537; intra…	0.417025	0.00865
253207_at		AT4G34770	response to auxin stimulus GO:0009733	0.41568	0.0453
249493_at		AT5G39080		0.415501	0.00362
252765_at		AT3G42800		0.415233	0.00302
251788_at		AT3G55420	syncytium formation GO:0006949	0.414566	0.00891
259801_at		AT1G72230	glucuronoxylan metabolic process GO:0010413, xylan biosynthetic process GO:0045492	0.414424	0.0174
252730_at		AT3G43110	response to sucrose stimulus GO:0009744; flavonoid biosynthetic process GO:0009813; response to UV-B GO:0010224; cellular response to phosphate starvation GO:0016036; galactolipid biosynthetic process GO:0019375; negative regulation of transcription, DNA-dependent GO:0045892	0.414195	0.0475
263549_at	MEE3	AT2G21650	regulation of transcription, DNA-dependent GO:0006355; gravitropism GO:0009630; embryo development ending in seed dormancy GO:0009793; response to red light GO:0010114	0.413781	0.0383
254234_at		AT4G23680	defense response GO:0006952, response to biotic stimulus GO:0009607	0.413725	0.0227
246518_at	AtGNA1	AT5G15770	N-acetylglucosamine metabolic process GO:0006044, metabolic process GO:0008152	0.413521	0.00604
251846_at	HTA11	AT3G54560	nucleosome assembly GO:0006334, chromatin remodeling GO:0006338, flower development GO:0009908, regulation of flower development GO:0009909, detection of temperature stimulus GO:0016048, defense response to bacterium GO:0042742, defense response to bacterium GO:0042742	0.413278	0.0476
250688_at	NF-YA10	AT5G06510	transcription, DNA-dependent GO:0006351; regulation of transcription, DNA-dependent GO:0006355; regulation of transcription, DNA-dependent GO:0006355; anthocyanin-containing compound biosynthetic process GO:0009718	0.413176	0.00515
265116_at		AT1G62480	calcium ion transport GO:0006816, Golgi organization GO:0007030, response to salt stress GO:0009651, response to salt stress GO:0009651, response to cadmium ion GO:0046686	0.41301	0.00715
248923_at	atnudt11	AT5G45940	multicellular organismal development GO:0007275, coenzyme A biosynthetic process GO:0015937, malonyl-CoA catabolic process GO:2001294	0.413008	0.0192
252178_at		AT3G50750	regulation of transcription, DNA-dependent GO:0006355	0.412934	0.00552
255255_at		AT4G05070	phosphatidylinositol biosynthetic process GO:0006661	0.412511	0.00256
253836_at		AT4G27840	transport GO:0006810	0.412044	0.00278
265586_at	PR-1-LIKE	AT2G19990	defense response to bacterium GO:0042742	0.412033	0.0392
259854_at		AT1G72200	iron ion transport GO:0006826, cellular response to iron ion starvation GO:0010106, response to nitrate GO:0010167, glucuronoxylan metabolic process GO:0010413, nitrate transport GO:0015706, protein ubiquitination GO:0016567, xylan biosynthetic process GO:0045492	0.411787	0.0021
267590_at	ATEXPA4	AT2G39700	syncytium formation GO:0006949, syncytium formation GO:0006949, cell wall organization GO:0071555, plant-type cell wall organization GO:0009664, unidimensional cell growth GO:0009826, unidimensional cell growth GO:0009826, plant-type cell wall loosening GO:0009828, plant-type cell wall loosening GO:0009828, plant-type cell wall modification involved in multidimensional cell growth GO:0009831	0.411277	0.00292
261039_at	ELF4-L4	AT1G17455	photoperiodism GO:0009648, rhythmic process GO:0048511	0.410431	0.0205
259574_at	MLP168	AT1G35310	defense response GO:0006952, response to biotic stimulus GO:0009607	0.410144	0.033
245196_at		AT1G67750	pectin catabolic process GO:0045490	0.410112	0.0279
267405_at	CUTA	AT2G33740	response to metal ion GO:0010038; photoperiodism, flowering GO:0048573	0.409463	0.0119
264562_at		AT1G55760		0.409414	0.00983
261790_at		AT1G16000		0.409342	0.0335
249473_at	AHP3	AT5G39340	phosphorelay signal transduction system GO:0000160, phosphorelay signal transduction system GO:0000160, response to stress GO:0006950, cytokinin mediated signaling pathway GO:0009736, cytokinin mediated signaling pathway GO:0009736, cytokinin mediated signaling pathway GO:0009736, regulation of seed germination GO:0010029, regulation of anthocyanin metabolic process GO:0031537, regulation of shoo…	0.409206	0.0216
267553_s_at		AT2G32180, AT2G32650		0.408927	0.0384
254178_at		AT4G23880		0.408232	0.00567
245075_at	CYP96A1	AT2G23180	oxidation-reduction process GO:0055114	0.408061	0.0069
247696_at	MYB59	AT5G59780	transcription, DNA-dependent GO:0006351; regulation of transcription, DNA-dependent GO:0006355; regulation of transcription, DNA-dependent GO:0006355; response to salt stress GO:0009651; response to ethylene stimulus GO:0009723; response to ethylene stimulus GO:0009723; response to auxin stimulus GO:0009733; response to abscisic acid stimulus GO:0009737; response to gibberellin stimulus GO:000973…	0.407942	0.00365
264524_at	ATBCAT-2	AT1G10070	metabolic process GO:0008152, cellular amino acid biosynthetic process GO:0008652, branched-chain amino acid metabolic process GO:0009081, branched-chain amino acid biosynthetic process GO:0009082, isoleucine biosynthetic process GO:0009097, leucine biosynthetic process GO:0009098, valine biosynthetic process GO:0009099, toxin catabolic process GO:0009407, response to sucrose stimulus GO:0009744,…	0.407277	0.00907
264054_at	SVP	AT2G22540	MAPK cascade GO:0000165; transcription, DNA-dependent GO:0006351; regulation of transcription, DNA-dependent GO:0006355; regulation of transcription, DNA-dependent GO:0006355; regulation of transcription, DNA-dependent GO:0006355; protein targeting to membrane GO:0006612; cellular membrane fusion GO:0006944; multicellular organismal development GO:0007275; response to temperature stimulus GO:0009…	0.407276	0.0048
249206_at	ATS	AT5G42630	transcription, DNA-dependent GO:0006351; regulation of transcription, DNA-dependent GO:0006355; regulation of transcription, DNA-dependent GO:0006355; regulation of transcription, DNA-dependent GO:0006355; multicellular organismal development GO:0007275; cell differentiation GO:0030154; ovule development GO:0048481; integument development GO:0080060; integument development GO:0080060	0.407273	0.00713
247628_at		AT5G60400		0.407074	0.0243
266021_at		AT2G05910		0.406923	0.0201
250157_at		AT5G15180	response to oxidative stress GO:0006979, hydrogen peroxide catabolic process GO:0042744, oxidation-reduction process GO:0055114	0.406776	0.00698
261056_at		AT1G01360	abscisic acid mediated signaling pathway GO:0009738, abscisic acid mediated signaling pathway GO:0009738, abscisic acid mediated signaling pathway GO:0009738	0.406495	0.00552
255436_at		AT4G03150		0.406249	0.0356
248972_at	ATDSS1(V)	AT5G45010		0.405296	0.0338
245989_s_at	UBQ4	AT5G20620	cellular protein modification process GO:0006464, ubiquitin-dependent protein catabolic process GO:0006511, ubiquitin-dependent protein catabolic process GO:0006511, protein targeting to vacuole GO:0006623, response to UV-B GO:0010224, vesicle-mediated transport GO:0016192, protein ubiquitination involved in ubiquitin-dependent protein catabolic process GO:0042787	0.40515	0.00179
259863_at	ELF4-L2	AT1G72630	photoperiodism GO:0009648, rhythmic process GO:0048511	0.405089	0.0155
255857_at	ABA4	AT1G67080	abscisic acid biosynthetic process GO:0009688, photoprotection GO:0010117, xanthophyll metabolic process GO:0016122, regulation of superoxide anion generation GO:0032928, hydrogen peroxide catabolic process GO:0042744	0.404442	0.0142
262287_at		AT1G68660	proteolysis GO:0006508, protein catabolic process GO:0030163	0.404382	0.0232
266324_at		AT2G46710	signal transduction GO:0007165, auxin polar transport GO:0009926, response to far red light GO:0010218, root hair cell differentiation GO:0048765	0.404217	0.00789
259962_at		AT1G53690	transcription, DNA-dependent GO:0006351; transcription, DNA-dependent GO:0006351; pollen tube growth GO:0009860	0.403983	0.0174
261610_at		AT1G49560	regulation of transcription, DNA-dependent GO:0006355	0.403811	0.00277
258613_at	VTC4	AT3G02870	inositol biosynthetic process GO:0006021, inositol biosynthetic process GO:0006021, sulfur compound metabolic process GO:0006790, response to cold GO:0009409, myo-inositol hexakisphosphate biosynthetic process GO:0010264, dephosphorylation GO:0016311, methylglyoxal catabolic process to D-lactate GO:0019243, glucosinolate biosynthetic process GO:0019761, L-ascorbic acid biosynthetic process GO:001…	0.403285	0.0324
247377_at		AT5G63180	pectin catabolic process GO:0045490	0.403063	0.0127
245136_at		AT2G45210	response to auxin stimulus GO:0009733	0.402999	0.047
248566_s_at	ATFRO7	AT5G49730, AT5G49740	ion transport GO:0006811, response to light stimulus GO:0009416, photosynthetic electron transport chain GO:0009767, electron transport chain GO:0022900, oxidation-reduction process GO:0055114	0.402941	0.0127
267089_at		AT2G38300	regulation of transcription, DNA-dependent GO:0006355	0.402886	0.00427
249033_at		AT5G44920	defense response GO:0006952, signal transduction GO:0007165	0.401851	0.00841
261982_at		AT1G33780	methylglyoxal catabolic process to D-lactate GO:0019243	0.401343	0.0208
255854_at		AT1G67050	response to brassinosteroid stimulus GO:0009741	0.401222	0.00551
257112_at	CYP705A21	AT3G20120	oxidation-reduction process GO:0055114	0.401182	0.0106
248865_at		AT5G46790	tryptophan catabolic process GO:0006569, indoleacetic acid biosynthetic process GO:0009684, abscisic acid mediated signaling pathway GO:0009738, abscisic acid mediated signaling pathway GO:0009738, abscisic acid mediated signaling pathway GO:0009738, glucosinolate biosynthetic process GO:0019761, regulation of protein serine/threonine phosphatase activity GO:0080163	0.400387	0.0153
245925_at	BZO2H3	AT5G28770	transcription, DNA-dependent GO:0006351; regulation of transcription, DNA-dependent GO:0006355; regulation of transcription, DNA-dependent GO:0006355; response to xenobiotic stimulus GO:0009410; endoplasmic reticulum unfolded protein response GO:0030968; cellular response to abscisic acid stimulus GO:0071215; cellular response to glucose stimulus GO:0071333	0.400378	0.00628
259103_at		AT3G11690		0.400099	0.0143
257794_at		AT3G27050		0.399528	0.0112
259616_at	C/VIF1	AT1G47960	negative regulation of catalytic activity GO:0043086, negative regulation of catalytic activity GO:0043086	0.399448	0.0329
250936_at		AT5G03120		0.399427	0.0197
266806_at		AT2G30000	mRNA splicing, via spliceosome GO:0000398	0.399243	0.0201
267462_at		AT2G33735	protein folding GO:0006457, protein folding GO:0006457	0.399102	0.0398
261572_at		AT1G01170	response to stress GO:0006950	0.399055	0.0255
245495_at		AT4G16400		0.398976	0.0095
264016_at		AT2G21220	response to auxin stimulus GO:0009733, auxin mediated signaling pathway GO:0009734, response to stimulus GO:0050896	0.397998	0.0155
266330_at	MLP329	AT2G01530	iron ion transport GO:0006826, defense response GO:0006952, response to biotic stimulus GO:0009607, cellular response to iron ion starvation GO:0010106, response to nitrate GO:0010167, nitrate transport GO:0015706	0.397945	0.0203
267336_at		AT2G19310	response to stress GO:0006950, response to oxidative stress GO:0006979, response to heat GO:0009408, response to high light intensity GO:0009644, response to hydrogen peroxide GO:0042542	0.397895	0.00705
259340_at	PYK10	AT3G03870, AT3G09260	carbohydrate metabolic process GO:0005975, phosphatidylinositol biosynthetic process GO:0006661, response to osmotic stress GO:0006970, metabolic process GO:0008152, response to symbiotic fungus GO:0009610, response to salt stress GO:0009651, negative regulation of defense response GO:0031348, cellular response to cold GO:0070417, ER body organization GO:0080119	0.397631	0.0244
248167_at		AT5G54530		0.397576	0.0189
264096_at		AT1G78995	leaf morphogenesis GO:0009965; cell differentiation GO:0030154; positive regulation of transcription, DNA-dependent GO:0045893	0.397115	0.0468
255035_at		AT4G09550	phosphatidylinositol biosynthetic process GO:0006661, microtubule nucleation by microtubule organizing center GO:0051418	0.397012	0.0294
259061_at	AtRABA5b	AT3G07410	transport GO:0006810, small GTPase mediated signal transduction GO:0007264, determination of bilateral symmetry GO:0009855, polarity specification of adaxial/abaxial axis GO:0009944, meristem initiation GO:0010014, regulation of meristem growth GO:0010075, protein transport GO:0015031	0.396668	0.0139
250230_at		AT5G13900	transport GO:0006810, lipid transport GO:0006869, lipid transport GO:0006869	0.396006	0.022
251013_at		AT5G02540	metabolic process GO:0008152, oxidation-reduction process GO:0055114	0.394046	0.00898
250344_at		AT5G11930	electron transport chain GO:0022900, cell redox homeostasis GO:0045454	0.394009	0.00659
257761_at		AT3G23090	iron ion transport GO:0006826, cellular response to iron ion starvation GO:0010106, response to nitrate GO:0010167, glucuronoxylan metabolic process GO:0010413, nitrate transport GO:0015706, xylan biosynthetic process GO:0045492	0.393053	0.0252
246952_at	OFP13	AT5G04820	negative regulation of transcription, DNA-dependent GO:0045892	0.39236	0.0183
255487_at		AT4G02610	tryptophan biosynthetic process GO:0000162; tryptophan biosynthetic process GO:0000162; RNA splicing, via endonucleolytic cleavage and ligation GO:0000394; tryptophan metabolic process GO:0006568; one-carbon metabolic process GO:0006730; metabolic process GO:0008152; methionine biosynthetic process GO:0009086	0.392202	0.0131
249579_at	ATARLA1A	AT5G37680	reciprocal meiotic recombination GO:0007131, small GTPase mediated signal transduction GO:0007264, cytokinin biosynthetic process GO:0009691, defense response to virus GO:0051607	0.392153	0.0158
249721_at	LSU4	AT5G24655		0.391566	0.0267
259417_at	HFR1	AT1G02340	transcription, DNA-dependent GO:0006351; regulation of transcription, DNA-dependent GO:0006355; signal transduction GO:0007165; circadian rhythm GO:0007623; red, far-red light phototransduction GO:0009585; red, far-red light phototransduction GO:0009585; gravitropism GO:0009630; response to light intensity GO:0009642; abscisic acid mediated signaling pathway GO:0009738; blue light signaling pathw…	0.391465	0.0318
263034_at	MLP423	AT1G24020	defense response GO:0006952, response to biotic stimulus GO:0009607, mRNA modification GO:0016556	0.391291	0.0187
267591_at	RTFL8	AT2G39705	fatty acid catabolic process GO:0009062, protein sumoylation GO:0016925, shoot development GO:0048367	0.390958	0.0047
245990_at		AT5G20640		0.390399	0.0335
249134_at		AT5G43150	chlorophyll catabolic process GO:0015996	0.390365	0.00628
257945_at	ASK10	AT3G21860	ubiquitin-dependent protein catabolic process GO:0006511, ubiquitin-dependent protein catabolic process GO:0006511, protein ubiquitination GO:0016567, DNA endoreduplication GO:0042023, proteasomal ubiquitin-dependent protein catabolic process GO:0043161, proteasome assembly GO:0043248, regulation of unidimensional cell growth GO:0051510, response to misfolded protein GO:0051788	0.389892	0.0136
266695_at		AT2G19810	regulation of transcription, DNA-dependent GO:0006355; phosphatidylinositol biosynthetic process GO:0006661; response to oxidative stress GO:0006979; jasmonic acid mediated signaling pathway GO:0009867; leaf senescence GO:0010150; chlorophyll catabolic process GO:0015996	0.389815	0.00699
259331_at		AT3G03840	response to auxin stimulus GO:0009733, response to brassinosteroid stimulus GO:0009741	0.389629	0.0316
246901_at		AT5G25630		0.389586	0.0239
246524_at	ATPCME	AT5G15860	metabolic process GO:0008152, fatty acid catabolic process GO:0009062	0.388451	0.0125
260957_at	ADS1	AT1G06080	long-chain fatty acid metabolic process GO:0001676, defense response to insect GO:0002213, lipid metabolic process GO:0006629, fatty acid biosynthetic process GO:0006633, fatty acid biosynthetic process GO:0006633, unsaturated fatty acid biosynthetic process GO:0006636, lipid biosynthetic process GO:0008610, oxidation-reduction process GO:0055114	0.388364	0.044
260332_at		AT1G70470		0.388308	0.00532
246932_at		AT5G25190	transcription, DNA-dependent GO:0006351; regulation of transcription, DNA-dependent GO:0006355; regulation of transcription, DNA-dependent GO:0006355; regulation of transcription, DNA-dependent GO:0006355; gibberellic acid mediated signaling pathway GO:0009740; ethylene mediated signaling pathway GO:0009873; ethylene mediated signaling pathway GO:0009873; seed dormancy process GO:0010162	0.388304	0.0251
246195_at	UBC17	AT4G36410	ubiquitin-dependent protein catabolic process GO:0006511, response to gibberellin stimulus GO:0009739, protein ubiquitination GO:0016567	0.38818	0.0375
267611_at	SPX2	AT2G26660	phosphate ion transport GO:0006817; cellular response to phosphate starvation GO:0016036; cellular response to phosphate starvation GO:0016036; galactolipid biosynthetic process GO:0019375; negative regulation of transcription, DNA-dependent GO:0045892	0.387495	0.00947
258919_at		AT3G10525	negative regulation of protein kinase activity GO:0006469, cell cycle GO:0007049, positive regulation of DNA endoreduplication GO:0032877, sepal giant cell development GO:0090393	0.387445	0.00488
257294_at		AT3G15570	maltose metabolic process GO:0000023, signal transduction GO:0007165, response to light stimulus GO:0009416, response to light stimulus GO:0009416, starch biosynthetic process GO:0019252	0.387443	0.0275
246144_at		AT5G20110	microtubule-based process GO:0007017, microtubule-based process GO:0007017	0.387019	0.00852
262313_at		AT1G70900		0.386169	0.0305
259017_at		AT3G07310	gibberellic acid mediated signaling pathway GO:0009740, seed dormancy process GO:0010162	0.385155	0.0195
253172_at		AT4G35060	metal ion transport GO:0030001	0.384739	0.0244
245193_at	SUFE2	AT1G67810	iron-sulfur cluster assembly GO:0016226, positive regulation of catalytic activity GO:0043085, positive regulation of sulfur metabolic process GO:0051176	0.384388	0.00505
260067_at		AT1G73780	lipid transport GO:0006869, lipid transport GO:0006869	0.383863	0.00175
267135_at	ICK1	AT2G23430	G1/S transition of mitotic cell cycle GO:0000082, mitotic cell cycle GO:0000278, negative regulation of protein kinase activity GO:0006469, cell cycle GO:0007049, cell cycle arrest GO:0007050, response to abscisic acid stimulus GO:0009737, lateral root morphogenesis GO:0010102, lateral root formation GO:0010311, stomatal lineage progression GO:0010440, DNA endoreduplication GO:0042023, negative r…	0.382877	0.0174
255004_at		AT4G09970	circadian rhythm GO:0007623	0.382744	0.00827
260831_at		AT1G06830	cell redox homeostasis GO:0045454, anther development GO:0048653	0.382658	0.0318
259520_at		AT1G12320		0.381637	0.00328
259583_at		AT1G28070	phosphatidylinositol biosynthetic process GO:0006661	0.381452	0.0224
245445_at		AT4G16750	transcription, DNA-dependent GO:0006351; regulation of transcription, DNA-dependent GO:0006355; multicellular organismal development GO:0007275; ethylene mediated signaling pathway GO:0009873	0.381062	0.00924
257985_at		AT3G20810	regulation of transcription, DNA-dependent GO:0006355; circadian rhythm GO:0007623; regulation of circadian rhythm GO:0042752	0.381018	0.00523
245391_at	ATG8F	AT4G16520	transport GO:0006810, autophagy GO:0006914, autophagy GO:0006914, protein transport GO:0015031	0.379746	0.0143
251284_at		AT3G61840		0.379694	0.0165
247461_at	ATBAG2	AT5G62100		0.379356	0.00268
264469_at	LBD40	AT1G67100	gibberellin biosynthetic process GO:0009686, response to gibberellin stimulus GO:0009739, gibberellic acid mediated signaling pathway GO:0009740	0.379303	0.00437
245818_at		AT1G26100	electron transport chain GO:0022900, oxidation-reduction process GO:0055114	0.379283	0.0094
247194_at		AT5G65480	chlorophyll catabolic process GO:0015996	0.379228	0.0134
251423_at	CYCP3;2	AT3G60550	regulation of cyclin-dependent protein kinase activity GO:0000079, cell cycle GO:0007049, stomatal lineage progression GO:0010440, cell division GO:0051301, regulation of cell cycle GO:0051726	0.378919	0.00837
261026_at		AT1G01240		0.378804	0.0213
259143_at		AT3G10190		0.378693	0.00268
247049_at		AT5G66440		0.378575	0.0153
250366_at		AT5G11420		0.378401	0.045
257815_at		AT3G25130		0.377308	0.00266
253228_at		AT4G34630		0.37695	0.00757
257793_at		AT3G26960		0.376244	0.0213
256081_at	WOX14	AT1G20700	transcription, DNA-dependent GO:0006351; regulation of transcription, DNA-dependent GO:0006355; regulation of transcription, DNA-dependent GO:0006355; multicellular organismal development GO:0007275; cytokinin biosynthetic process GO:0009691; primary shoot apical meristem specification GO:0010072	0.376003	0.0131
258807_at		AT3G04030		0.375594	0.0124
252202_at		AT3G50300	transition metal ion transport GO:0000041	0.375287	0.00792
267161_at		AT2G37680	phosphatidylinositol biosynthetic process GO:0006661; response to red or far red light GO:0009639; photomorphogenesis GO:0009640; response to far red light GO:0010218; positive regulation of transcription, DNA-dependent GO:0045893; maintenance of protein location in nucleus GO:0051457	0.374699	0.0108
266291_at		AT2G29320	metabolic process GO:0008152, oxidation-reduction process GO:0055114	0.373703	0.0267
249483_at		AT5G38895	response to superoxide GO:0000303, N-terminal protein myristoylation GO:0006499, autophagy GO:0006914, response to salt stress GO:0009651, response to auxin stimulus GO:0009733, response to abscisic acid stimulus GO:0009737, response to carbohydrate stimulus GO:0009743, ethylene mediated signaling pathway GO:0009873, response to chitin GO:0010200, heat acclimation GO:0010286	0.373596	0.0226
252180_at	KRP2	AT3G50630	mitotic cell cycle GO:0000278, negative regulation of protein kinase activity GO:0006469, cell cycle GO:0007049, cell cycle arrest GO:0007050, stomatal lineage progression GO:0010440, DNA endoreduplication GO:0042023, DNA endoreduplication GO:0042023, negative regulation of cyclin-dependent protein kinase activity GO:0045736, negative regulation of cyclin-dependent protein kinase activity GO:0045…	0.373034	0.0057
259551_at		AT1G21190		0.373031	0.0319
265720_at		AT2G40110		0.372838	0.0101
256560_s_at		AT3G31415, AT3G32030	metabolic process GO:0008152, terpenoid biosynthetic process GO:0016114	0.372799	0.00621
259857_at		AT1G68430		0.372739	0.00975
266321_at	CYP78A6	AT2G46660	seed development GO:0048316, seed development GO:0048316, oxidation-reduction process GO:0055114	0.372365	0.00432
266772_s_at		AT2G03020, AT4G16540	proteolysis GO:0006508, response to stress GO:0006950	0.371886	0.047
267637_at		AT2G42190		0.371019	0.0136
245226_at		AT3G29970		0.371019	0.0211
246585_at	ATMYB66	AT5G14750	cell fate specification GO:0001708; transcription, DNA-dependent GO:0006351; regulation of transcription, DNA-dependent GO:0006355; regulation of transcription, DNA-dependent GO:0006355; multicellular organismal development GO:0007275; epidermal cell differentiation GO:0009913; cell fate commitment GO:0045165; positive regulation of transcription, DNA-dependent GO:0045893; root hair cell differen…	0.369709	0.00855
263947_at		AT2G35820	allantoin catabolic process GO:0000256; photoperiodism, flowering GO:0048573	0.369637	0.0189
247409_at		AT5G62980	folic acid-containing compound metabolic process GO:0006760, folic acid-containing compound metabolic process GO:0006760, PSII associated light-harvesting complex II catabolic process GO:0010304	0.369297	0.0424
248681_at		AT5G48900	pattern specification process GO:0007389, regulation of cell size GO:0008361, auxin polar transport GO:0009926, root morphogenesis GO:0010015, growth GO:0040007, pectin catabolic process GO:0045490	0.368967	0.0174
250881_at		AT5G04080	protein targeting to membrane GO:0006612, positive regulation of flavonoid biosynthetic process GO:0009963, regulation of plant-type hypersensitive response GO:0010363	0.368893	0.0445
263647_at		AT2G04690	phosphatidylinositol biosynthetic process GO:0006661, oxidation-reduction process GO:0055114	0.368806	0.00981
249684_s_at		AT5G36110, AT5G36130	oxidation-reduction process GO:0055114	0.367628	0.0143
251517_at		AT3G59370		0.367345	0.00887
264893_at		AT1G23140		0.366827	0.0152
260867_at	TED6	AT1G43790	secondary cell wall biogenesis GO:0009834	0.365637	0.00856
252504_at	TRFL1	AT3G46590	transcription, DNA-dependent GO:0006351; regulation of transcription, DNA-dependent GO:0006355; response to ethylene stimulus GO:0009723; response to abscisic acid stimulus GO:0009737; response to gibberellin stimulus GO:0009739; response to salicylic acid stimulus GO:0009751; response to jasmonic acid stimulus GO:0009753; response to cadmium ion GO:0046686	0.365095	0.0165
260074_at	AtRABA6a	AT1G73640	transport GO:0006810, small GTPase mediated signal transduction GO:0007264, xylem development GO:0010089, cell wall macromolecule metabolic process GO:0044036, glucuronoxylan metabolic process GO:0010413, protein transport GO:0015031, xylan biosynthetic process GO:0045492	0.364459	0.00839
255943_at	AtUGT85A5	AT1G22370	metabolic process GO:0008152	0.36445	0.00591
246566_at		AT5G14940	transport GO:0006810, oligopeptide transport GO:0006857, oligopeptide transport GO:0006857, response to nematode GO:0009624	0.36391	0.0395
255127_at		AT4G08300		0.362812	0.0426
265494_at		AT2G15680		0.362688	0.0131
245267_at		AT4G14060	defense response GO:0006952, response to biotic stimulus GO:0009607	0.361675	0.00887
265277_at		AT2G28410		0.361609	0.00222
265699_at		AT2G03550	metabolic process GO:0008152	0.361608	0.0206
261144_s_at		AT1G19660, AT1G75380	nucleotide-excision repair GO:0006289, response to wounding GO:0009611, defense response to fungus GO:0050832, nucleic acid phosphodiester bond hydrolysis GO:0090305	0.361449	0.0472
266106_at	ATATG8E	AT2G45170	transport GO:0006810, autophagy GO:0006914, autophagy GO:0006914, cellular response to starvation GO:0009267, protein transport GO:0015031	0.360867	0.0101
249588_at		AT5G37790	protein phosphorylation GO:0006468, phosphorylation GO:0016310	0.359491	0.00112
262780_at	CYP71B28	AT1G13090	oxidation-reduction process GO:0055114	0.358822	0.0334
253791_at	IAA11	AT4G28640	transcription, DNA-dependent GO:0006351; regulation of transcription, DNA-dependent GO:0006355; response to auxin stimulus GO:0009733; response to auxin stimulus GO:0009733; auxin mediated signaling pathway GO:0009734; response to cyclopentenone GO:0010583	0.357979	0.00357
250167_at	ATMYB16	AT5G15310	cell morphogenesis GO:0000902; regulation of transcription, DNA-dependent GO:0006355; response to salt stress GO:0009651; response to ethylene stimulus GO:0009723; response to auxin stimulus GO:0009733; response to gibberellin stimulus GO:0009739; response to salicylic acid stimulus GO:0009751; response to jasmonic acid stimulus GO:0009753; response to cadmium ion GO:0046686	0.356232	0.00365
260140_at	MYB90	AT1G66390	cell fate specification GO:0001708; transcription, DNA-dependent GO:0006351; regulation of transcription, DNA-dependent GO:0006355; regulation of transcription, DNA-dependent GO:0006355; response to stress GO:0006950; gibberellin biosynthetic process GO:0009686; gibberellic acid mediated signaling pathway GO:0009740; epidermal cell differentiation GO:0009913; response to karrikin GO:0080167	0.355302	0.0273
260221_at		AT1G74670	response to gibberellin stimulus GO:0009739, gibberellic acid mediated signaling pathway GO:0009740, gibberellic acid mediated signaling pathway GO:0009740, gibberellic acid mediated signaling pathway GO:0009740, response to sucrose stimulus GO:0009744, response to glucose stimulus GO:0009749, response to fructose stimulus GO:0009750, seed dormancy process GO:0010162, response to karrikin GO:0080…	0.35474	0.0354
247878_at		AT5G57760		0.354052	0.0299
245386_at	RALFL32	AT4G14010	signal transduction GO:0007165, cell-cell signaling GO:0007267	0.353944	0.0268
258059_at	ATNAC3	AT3G29035	regulation of transcription, DNA-dependent GO:0006355; regulation of transcription, DNA-dependent GO:0006355; regulation of transcription, DNA-dependent GO:0006355; multicellular organismal development GO:0007275; leaf senescence GO:0010150	0.351485	0.00329
250327_at		AT5G12050	circadian rhythm GO:0007623	0.351178	0.00682
266300_at	PIN4	AT2G01420	polysaccharide biosynthetic process GO:0000271, transport GO:0006810, pattern specification process GO:0007389, pattern specification process GO:0007389, regulation of cell size GO:0008361, auxin mediated signaling pathway GO:0009734, multidimensional cell growth GO:0009825, auxin polar transport GO:0009926, auxin polar transport GO:0009926, auxin polar transport GO:0009926, cell tip growth GO:00…	0.350847	0.0449
256621_at		AT3G24450	copper ion transport GO:0006825, metal ion transport GO:0030001	0.350549	0.00622
250091_at		AT5G17340		0.350374	0.0228
247059_at	UGT72E2	AT5G66690	transition metal ion transport GO:0000041, metabolic process GO:0008152, toxin catabolic process GO:0009407, lignin metabolic process GO:0009808, regulation of anion channel activity GO:0010359, response to cyclopentenone GO:0010583	0.349917	0.0033
248177_at		AT5G54630	regulation of transcription, DNA-dependent GO:0006355; regulation of translation GO:0006417; plastid organization GO:0009657; leaf morphogenesis GO:0009965; cell differentiation GO:0030154; positive regulation of transcription, DNA-dependent GO:0045893	0.3488	0.00251
248820_at		AT5G47060		0.346502	0.0129
257490_x_at	ETC1	AT1G01380	cell fate specification GO:0001708; regulation of transcription, DNA-dependent GO:0006355; epidermal cell differentiation GO:0009913	0.3464	0.0326
249778_at		AT5G24165		0.3458	0.0246
257004_s_at		AT3G14130, AT3G14150	photorespiration GO:0009853, oxidative photosynthetic carbon pathway GO:0009854, oxidation-reduction process GO:0055114	0.345596	0.0128
248282_at		AT5G52900	abscisic acid mediated signaling pathway GO:0009738, response to brassinosteroid stimulus GO:0009741	0.345077	0.00535
260317_at	UBC5	AT1G63800	ubiquitin-dependent protein catabolic process GO:0006511, ubiquitin-dependent protein catabolic process GO:0006511, protein ubiquitination GO:0016567, protein ubiquitination GO:0016567	0.342205	0.0192
252636_at		AT3G44510	cellular response to phosphate starvation GO:0016036; galactolipid biosynthetic process GO:0019375; negative regulation of transcription, DNA-dependent GO:0045892	0.342129	0.0153
262357_at		AT1G73040	chlorophyll catabolic process GO:0015996	0.341116	0.0321
247991_at	ATEXPA14	AT5G56320	cell wall organization GO:0071555, plant-type cell wall organization GO:0009664, unidimensional cell growth GO:0009826, unidimensional cell growth GO:0009826, plant-type cell wall loosening GO:0009828, plant-type cell wall loosening GO:0009828, plant-type cell wall modification involved in multidimensional cell growth GO:0009831	0.340969	0.00533
266760_at	NGA1	AT2G46870	transcription, DNA-dependent GO:0006351; regulation of transcription, DNA-dependent GO:0006355; flower development GO:0009908; leaf development GO:0048366	0.33841	0.0257
246203_at		AT4G36610	transition metal ion transport GO:0000041	0.338389	0.0112
255310_at	ATALN	AT4G04955	allantoin catabolic process GO:0000256, cellular response to nitrogen starvation GO:0006995, ureide catabolic process GO:0010136	0.337884	0.0194
249122_at	ARD4	AT5G43850	cellular amino acid biosynthetic process GO:0008652, methionine biosynthetic process GO:0009086, L-methionine salvage from methylthioadenosine GO:0019509, oxidation-reduction process GO:0055114	0.337426	0.0128
263688_at		AT1G26920		0.337254	0.00159
254037_at	ATGDU2	AT4G25760	regulation of amino acid export GO:0080143	0.33684	0.00194
260012_at		AT1G67865	defense response to fungus GO:0050832	0.336666	0.0498
262582_at		AT1G15410	cellular amino acid metabolic process GO:0006520, metabolic process GO:0008152, metabolic process GO:0008152	0.333948	0.00205
247162_at		AT5G65730	carbohydrate metabolic process GO:0005975, cellular glucan metabolic process GO:0006073, cell wall organization GO:0071555, metabolic process GO:0008152, response to desiccation GO:0009269, response to cold GO:0009409, response to water deprivation GO:0009414, response to salt stress GO:0009651, response to abscisic acid stimulus GO:0009737	0.333465	0.0187
251218_at	CP12-2	AT3G62410	response to light stimulus GO:0009416, response to blue light GO:0009637, response to high light intensity GO:0009644, response to sucrose stimulus GO:0009744, response to sucrose stimulus GO:0009744, response to red light GO:0010114, regulation of proton transport GO:0010155, response to far red light GO:0010218, peptide cross-linking via L-cystine GO:0018316, reductive pentose-phosphate cycle G…	0.332813	0.0164
259528_at		AT1G12330		0.332596	0.00829
253515_at		AT4G31320	response to auxin stimulus GO:0009733, auxin mediated signaling pathway GO:0009734, phosphorylation GO:0016310, response to stimulus GO:0050896	0.332433	0.0201
253022_at		AT4G38060		0.331988	0.00121
251644_at		AT3G57540		0.33181	0.0418
261084_at		AT1G07440	maltose metabolic process GO:0000023, pentose-phosphate shunt GO:0006098, metabolic process GO:0008152, starch biosynthetic process GO:0019252, positive regulation of catalytic activity GO:0043085, response to cadmium ion GO:0046686, oxidation-reduction process GO:0055114, response to karrikin GO:0080167	0.331169	0.0202
262915_at	ARR3	AT1G59940	phosphorelay signal transduction system GO:0000160; phosphorelay signal transduction system GO:0000160; phosphorelay signal transduction system GO:0000160; transcription, DNA-dependent GO:0006351; regulation of transcription, DNA-dependent GO:0006355; regulation of transcription, DNA-dependent GO:0006355; circadian rhythm GO:0007623; response to cytokinin stimulus GO:0009735; cytokinin mediated s…	0.330634	0.00213
264083_at	ATERF15	AT2G31230	transcription, DNA-dependent GO:0006351; regulation of transcription, DNA-dependent GO:0006355; regulation of transcription, DNA-dependent GO:0006355; defense response GO:0006952; ethylene mediated signaling pathway GO:0009873; ethylene mediated signaling pathway GO:0009873; ethylene mediated signaling pathway GO:0009873; response to chitin GO:0010200	0.330616	0.0152
254362_at		AT4G22160		0.330466	0.0129
264783_at	PPCK1	AT1G08650	protein phosphorylation GO:0006468, response to light stimulus GO:0009416, phosphorylation GO:0016310, response to cycloheximide GO:0046898	0.330256	0.0146
265957_at		AT2G37300		0.329915	0.00223
253617_at		AT4G30410		0.329465	0.00303
264210_at	MYB3	AT1G22640	transcription, DNA-dependent GO:0006351; regulation of transcription, DNA-dependent GO:0006355; regulation of transcription, DNA-dependent GO:0006355; response to wounding GO:0009611; response to salt stress GO:0009651; response to salt stress GO:0009651; response to ethylene stimulus GO:0009723; response to auxin stimulus GO:0009733; response to abscisic acid stimulus GO:0009737; response to abs…	0.329201	0.000994
266279_at		AT2G29290	metabolic process GO:0008152, oxidation-reduction process GO:0055114	0.328411	0.0256
250372_at		AT5G11460		0.32835	0.00112
248518_at		AT5G50560, AT5G50660		0.32828	0.00496
251928_at		AT3G53980	lipid transport GO:0006869, lipid transport GO:0006869	0.328019	0.00719
261868_s_at		AT1G11450, AT1G11460		0.327766	0.00974
247540_at		AT5G61590	transcription, DNA-dependent GO:0006351; regulation of transcription, DNA-dependent GO:0006355; regulation of transcription, DNA-dependent GO:0006355; regulation of transcription, DNA-dependent GO:0006355; response to water deprivation GO:0009414; ethylene mediated signaling pathway GO:0009873	0.327504	0.0277
253854_at		AT4G27900		0.327353	0.00268
254066_at	DREB1A	AT4G25480	starch metabolic process GO:0005982; transcription, DNA-dependent GO:0006351; regulation of transcription, DNA-dependent GO:0006355; regulation of transcription, DNA-dependent GO:0006355; regulation of transcription, DNA-dependent GO:0006355; response to stress GO:0006950; circadian rhythm GO:0007623; response to cold GO:0009409; response to cold GO:0009409; response to cold GO:0009409; response …	0.327058	0.00378
258038_at		AT3G21260	phosphatidylinositol biosynthetic process GO:0006661, glycolipid transport GO:0046836	0.326816	0.00574
251019_at		AT5G02420	negative regulation of protein kinase activity GO:0006469, cell cycle GO:0007049	0.32661	0.0402
261504_at	AGL12	AT1G71692	transcription, DNA-dependent GO:0006351; regulation of transcription, DNA-dependent GO:0006355; iron ion transport GO:0006826; cellular response to iron ion starvation GO:0010106; response to nitrate GO:0010167; vegetative to reproductive phase transition of meristem GO:0010228; nitrate transport GO:0015706; root development GO:0048364; ovule development GO:0048481; lateral root development GO:00…	0.326497	0.0121
264341_at		AT1G70270		0.325639	0.0253
249109_at	ATAUX2-11	AT5G43700	transcription, DNA-dependent GO:0006351; regulation of transcription, DNA-dependent GO:0006355; regulation of translation GO:0006417; microtubule nucleation GO:0007020; response to auxin stimulus GO:0009733; response to auxin stimulus GO:0009733; response to auxin stimulus GO:0009733; auxin mediated signaling pathway GO:0009734; cytokinin mediated signaling pathway GO:0009736; response to cyclope…	0.32553	0.00234
251183_at		AT3G62630		0.324856	0.0038
259541_at		AT1G20650	protein phosphorylation GO:0006468, gibberellic acid mediated signaling pathway GO:0009740, seed dormancy process GO:0010162, phosphorylation GO:0016310	0.324519	0.0069
259373_at		AT1G69160		0.323752	0.00447
247072_at		AT5G66490		0.323658	0.0212
249862_at		AT5G22920		0.322466	0.00583
254193_at		AT4G23870	response to sucrose stimulus GO:0009744, response to fructose stimulus GO:0009750	0.32228	0.0084
258424_at		AT3G16750		0.322115	0.00339
252635_at		AT3G44510	cellular response to phosphate starvation GO:0016036; galactolipid biosynthetic process GO:0019375; negative regulation of transcription, DNA-dependent GO:0045892	0.322009	0.0139
246929_at		AT5G25210		0.32189	0.0149
255652_at	MEE47	AT4G00950	regulation of transcription, DNA-dependent GO:0006355; embryo development ending in seed dormancy GO:0009793	0.321826	0.0101
262128_at		AT1G52690	embryo development ending in seed dormancy GO:0009793, cell wall modification involved in abscission GO:0009830	0.321688	0.00582
250649_at	WCRKC1	AT5G06690	glycerol ether metabolic process GO:0006662, electron transport chain GO:0022900, cell redox homeostasis GO:0045454	0.321652	0.0212
257946_at		AT3G21710	transition metal ion transport GO:0000041, iron ion transport GO:0006826, cellular response to iron ion starvation GO:0010106, response to nitrate GO:0010167, glucuronoxylan metabolic process GO:0010413, nitrate transport GO:0015706, xylan biosynthetic process GO:0045492	0.319026	0.0111
264342_at		AT1G12080	acetyl-CoA metabolic process GO:0006084, sterol biosynthetic process GO:0016126, brassinosteroid biosynthetic process GO:0016132	0.318394	0.000808
248753_at	mtACP3	AT5G47630	fatty acid biosynthetic process GO:0006633, fatty acid biosynthetic process GO:0006633, lipid biosynthetic process GO:0008610, production of ta-siRNAs involved in RNA interference GO:0010267, electron transport chain GO:0022900, production of miRNAs involved in gene silencing by miRNA GO:0035196, defense response to virus GO:0051607	0.317873	0.0154
266707_at		AT2G03310	anthocyanin-containing compound biosynthetic process GO:0009718	0.317527	0.00943
250145_at		AT5G14690	response to arsenic-containing substance GO:0046685	0.316772	0.00339
253957_at	AGP13	AT4G26320		0.316343	0.00972
264475_s_at		AT1G77150, AT1G77170		0.315296	0.00308
263481_at		AT2G04025	positive regulation of cell proliferation GO:0008284, regulation of root meristem growth GO:0010082, positive regulation of gene expression GO:0010628, cell differentiation GO:0030154, cell differentiation GO:0030154	0.313702	0.033
251443_at		AT3G59940	protein ubiquitination GO:0016567	0.313057	0.00966
250582_at		AT5G07580	transcription, DNA-dependent GO:0006351; regulation of transcription, DNA-dependent GO:0006355; regulation of transcription, DNA-dependent GO:0006355; regulation of transcription, DNA-dependent GO:0006355; ethylene mediated signaling pathway GO:0009873; ethylene mediated signaling pathway GO:0009873	0.312225	0.0251
254424_at		AT4G21510	protein ubiquitination GO:0016567	0.310981	0.00535
257506_at		AT1G29440	response to auxin stimulus GO:0009733, response to brassinosteroid stimulus GO:0009741	0.310561	0.00352
246917_at		AT5G25280		0.310315	0.00163
256008_s_at		AT1G34040, AT1G34060	metabolic process GO:0008152	0.310125	0.012
265083_at		AT1G03820		0.309719	0.0137
258367_at	WAG2	AT3G14370	protein phosphorylation GO:0006468, gravitropism GO:0009630, auxin polar transport GO:0009926, phosphorylation GO:0016310, root development GO:0048364, lateral root development GO:0048527, developmental growth GO:0048589, root hair cell differentiation GO:0048765, cotyledon development GO:0048825	0.308651	0.0086
261265_at		AT1G26800		0.308344	0.00822
261901_at	J8	AT1G80920	protein folding GO:0006457, protein folding GO:0006457, response to stress GO:0006950, response to light stimulus GO:0009416	0.307367	0.0132
256299_at	ATEXPA1	AT1G69530	syncytium formation GO:0006949, cell wall organization GO:0071555, plant-type cell wall organization GO:0009664, response to gibberellin stimulus GO:0009739, unidimensional cell growth GO:0009826, unidimensional cell growth GO:0009826, plant-type cell wall loosening GO:0009828, plant-type cell wall loosening GO:0009828, response to red light GO:0010114, regulation of stomatal movement GO:0010119	0.302123	0.00713
253255_at		AT4G34760	response to auxin stimulus GO:0009733, auxin mediated signaling pathway GO:0009734, response to stimulus GO:0050896	0.302104	0.0127
247074_at		AT5G66590		0.301967	0.0129
266320_at		AT2G46640		0.300436	0.00214
259773_at		AT1G29500	response to auxin stimulus GO:0009733	0.299548	0.0111
255645_at		AT4G00880	response to auxin stimulus GO:0009733	0.298791	0.0145
262598_at		AT1G15260		0.298601	0.00522
252882_at		AT4G39675		0.297385	0.0153
250012_x_at		AT5G18060	response to auxin stimulus GO:0009733	0.297323	0.00571
253423_at	IAA29	AT4G32280	transcription, DNA-dependent GO:0006351; regulation of transcription, DNA-dependent GO:0006355; response to auxin stimulus GO:0009733; response to auxin stimulus GO:0009733; auxin mediated signaling pathway GO:0009734; response to red light GO:0010114; response to far red light GO:0010218; response to cyclopentenone GO:0010583	0.295476	0.000906
262238_at		AT1G48300		0.295265	0.0132
252025_at		AT3G52900	glucuronoxylan metabolic process GO:0010413, xylan biosynthetic process GO:0045492	0.294873	0.0123
263981_at	PAR1	AT2G42870	shade avoidance GO:0009641; shade avoidance GO:0009641; developmental process GO:0032502; negative regulation of transcription, DNA-dependent GO:0045892	0.294176	0.0111
255794_at	ANAC041	AT2G33480	regulation of transcription, DNA-dependent GO:0006355; multicellular organismal development GO:0007275	0.294132	0.00333
257635_at	CYP71B4	AT3G26280	oxidation-reduction process GO:0055114	0.294098	0.0407
263987_at		AT2G42690	lipid metabolic process GO:0006629, lipid metabolic process GO:0006629, water transport GO:0006833, UV protection GO:0009650, response to salt stress GO:0009651, response to fructose stimulus GO:0009750, cellular response to phosphate starvation GO:0016036, lipid catabolic process GO:0016042, carotenoid biosynthetic process GO:0016117, cysteine biosynthetic process GO:0019344, galactolipid biosyn…	0.292812	0.0404
250722_at		AT5G06190		0.29275	0.0262
257690_at		AT3G12830	response to auxin stimulus GO:0009733	0.292644	0.0127
256336_at		AT1G72030	metabolic process GO:0008152	0.292546	0.0216
262643_at		AT1G62770	meristem initiation GO:0010014, xylem development GO:0010089, negative regulation of catalytic activity GO:0043086	0.292312	0.00547
260753_at		AT1G49230	protein ubiquitination GO:0016567	0.290862	0.000984
246063_at		AT5G19340	acetyl-CoA metabolic process GO:0006084, sterol biosynthetic process GO:0016126, brassinosteroid biosynthetic process GO:0016132	0.29047	0.0046
266322_at		AT2G46690	calcium ion transport GO:0006816, response to auxin stimulus GO:0009733	0.290053	0.00704
267497_at		AT2G30540	cell redox homeostasis GO:0045454, anther development GO:0048653	0.289486	0.0334
251084_at		AT5G01520	chlorophyll catabolic process GO:0015996	0.289014	0.0045
245761_at		AT1G66890		0.288929	0.0101
248252_at	AGP22	AT5G53250	iron ion transport GO:0006826, trichoblast differentiation GO:0010054, cellular response to iron ion starvation GO:0010106, response to nitrate GO:0010167, nitrate transport GO:0015706, brassinosteroid biosynthetic process GO:0016132	0.288724	0.00552
262533_at		AT1G17090		0.288025	0.00771
260855_at		AT1G21920	phosphorylation GO:0016310	0.28615	0.00141
252081_at	HSFA7A	AT3G51910	transcription, DNA-dependent GO:0006351; regulation of transcription, DNA-dependent GO:0006355; protein folding GO:0006457; response to stress GO:0006950; response to heat GO:0009408; response to heat GO:0009408; response to high light intensity GO:0009644; response to high light intensity GO:0009644; regulation of cellular protein metabolic process GO:0032268; response to hydrogen peroxide GO:00…	0.285914	0.00299
246992_at		AT5G67430	metabolic process GO:0008152	0.285031	0.000684
245385_at		AT4G14020		0.283608	0.0383
246045_at		AT5G19430	photoperiodism, flowering GO:0048573	0.282325	0.00927
249575_at		AT5G37670	response to reactive oxygen species GO:0000302, protein folding GO:0006457, protein folding GO:0006457, response to stress GO:0006950, response to heat GO:0009408, response to heat GO:0009408, response to heat GO:0009408, response to high light intensity GO:0009644, response to hydrogen peroxide GO:0042542	0.28029	0.00982
255621_at		AT4G01390		0.280257	0.0204
259765_at		AT1G64370	protein targeting to membrane GO:0006612, positive regulation of flavonoid biosynthetic process GO:0009963, regulation of plant-type hypersensitive response GO:0010363	0.279302	0.0212
263737_at		AT1G60010	water transport GO:0006833, response to salt stress GO:0009651, response to fructose stimulus GO:0009750	0.278886	0.00297
252972_at		AT4G38840	response to cold GO:0009409, response to cold GO:0009409, response to auxin stimulus GO:0009733, defense response to bacterium GO:0042742	0.278875	0.00601
254119_at		AT4G24780	syncytium formation GO:0006949, pectin catabolic process GO:0045490	0.278704	0.00658
250155_at		AT5G15160	photomorphogenesis GO:0009640, regulation of timing of transition from vegetative to reproductive phase GO:0048510	0.278683	0.00257
245627_at	AtGolS2	AT1G56600	galactose metabolic process GO:0006012, response to oxidative stress GO:0006979, response to cold GO:0009409, response to water deprivation GO:0009414, response to salt stress GO:0009651, response to salt stress GO:0009651, response to abscisic acid stimulus GO:0009737, carbohydrate biosynthetic process GO:0016051	0.27858	0.00366
246159_at		AT5G20935	photosystem II assembly GO:0010207, mRNA modification GO:0016556	0.278474	0.0218
253163_at		AT4G35750		0.277953	0.00866
258091_at		AT3G14560		0.277707	0.0227
252414_at		AT3G47420	transport GO:0006810, carbohydrate transport GO:0008643, carbohydrate transport GO:0008643, phosphate ion homeostasis GO:0055062, transmembrane transport GO:0055085	0.277589	0.0386
262838_at		AT1G14960	defense response GO:0006952, response to biotic stimulus GO:0009607, sterol biosynthetic process GO:0016126	0.276761	0.00268
261956_at		AT1G64590	metabolic process GO:0008152, oxidation-reduction process GO:0055114	0.27584	0.012
252172_at		AT3G50640		0.275584	0.00303
252340_at	AtMYB45	AT3G48920	regulation of transcription, DNA-dependent GO:0006355; response to salicylic acid stimulus GO:0009751	0.275533	0.0145
249047_at		AT5G44410	oxidation-reduction process GO:0055114	0.275122	0.00283
256828_at		AT3G22970		0.273836	0.000863
249472_at	CRR7	AT5G39210	maltose metabolic process GO:0000023, photosystem II assembly GO:0010207, NAD(P)H dehydrogenase complex assembly GO:0010275, NAD(P)H dehydrogenase complex assembly GO:0010275, mRNA modification GO:0016556, starch biosynthetic process GO:0019252	0.273011	0.026
250214_at	EXGT-A4	AT5G13870	carbohydrate metabolic process GO:0005975, cellular glucan metabolic process GO:0006073, cell wall organization GO:0071555, metabolic process GO:0008152	0.272493	0.012
260230_at		AT1G74500	transcription, DNA-dependent GO:0006351; regulation of transcription, DNA-dependent GO:0006355; brassinosteroid mediated signaling pathway GO:0009742; embryonic root morphogenesis GO:0010086	0.2724	0.0101
257615_at		AT3G26510		0.271924	0.0101
267461_at		AT2G33830		0.270928	0.00838
259441_at		AT1G02300	proteolysis GO:0006508, proteolysis GO:0006508, regulation of catalytic activity GO:0050790	0.270831	0.00352
262162_at		AT1G78020		0.269213	0.00405
263847_at		AT2G36970	metabolic process GO:0008152, ethylene mediated signaling pathway GO:0009873	0.269051	0.0153
251360_at		AT3G61210	metabolic process GO:0008152, methylation GO:0032259	0.268723	0.0242
256914_at		AT3G23880		0.268282	0.00704
254919_at	RHA1B	AT4G11360	response to chitin GO:0010200, protein ubiquitination GO:0016567, protein ubiquitination GO:0016567, response to cadmium ion GO:0046686	0.268216	0.0014
263325_at	XERICO	AT2G04240	response to osmotic stress GO:0006970, response to salt stress GO:0009651, abscisic acid metabolic process GO:0009687, response to gibberellin stimulus GO:0009739, response to chitin GO:0010200	0.267937	0.00171
256225_at		AT1G56220	response to brassinosteroid stimulus GO:0009741, regulation of protein localization GO:0032880	0.265476	0.0265
264590_at		AT2G17710		0.265329	0.00555
258570_at	PPCK2	AT3G04530	protein phosphorylation GO:0006468; protein phosphorylation GO:0006468; response to light stimulus GO:0009416; cellular response to phosphate starvation GO:0016036; cellular response to phosphate starvation GO:0016036; phosphorylation GO:0016310; galactolipid biosynthetic process GO:0019375; negative regulation of transcription, DNA-dependent GO:0045892; response to cycloheximide GO:0046898	0.265079	0.0227
256789_at		AT3G13672	ubiquitin-dependent protein catabolic process GO:0006511, ubiquitin-dependent protein catabolic process GO:0006511, multicellular organismal development GO:0007275, multicellular organismal development GO:0007275, protein ubiquitination GO:0016567	0.264616	0.0131
263597_at		AT2G01870	maltose metabolic process GO:0000023, starch biosynthetic process GO:0019252	0.263597	0.0111
257460_at		AT1G75580	response to auxin stimulus GO:0009733, auxin mediated signaling pathway GO:0009734, response to stimulus GO:0050896	0.26208	0.00698
265573_at		AT2G28200	transcription, DNA-dependent GO:0006351; regulation of transcription, DNA-dependent GO:0006355; regulation of transcription, DNA-dependent GO:0006355; vegetative to reproductive phase transition of meristem GO:0010228; protein desumoylation GO:0016926; photoperiodism, flowering GO:0048573; hydrogen peroxide biosynthetic process GO:0050665	0.257276	0.00131
258080_at		AT3G25930	transition metal ion transport GO:0000041, response to molecule of fungal origin GO:0002238, iron ion transport GO:0006826, response to stress GO:0006950, response to stress GO:0006950, cellular response to iron ion starvation GO:0010106, response to nitrate GO:0010167, nitrate transport GO:0015706	0.257167	0.00303
253812_at		AT4G28240		0.257096	0.00159
263575_at		AT2G17070		0.257006	0.00302
259783_at	SAUR68	AT1G29510	response to auxin stimulus GO:0009733	0.255146	0.00165
251321_at	BRH1	AT3G61460	response to brassinosteroid stimulus GO:0009741, response to chitin GO:0010200, cellular cation homeostasis GO:0030003, divalent metal ion transport GO:0070838	0.254538	0.00139
266150_s_at		AT2G12290, AT4G19700	response to gibberellin stimulus GO:0009739, protein ubiquitination GO:0016567, defense response to bacterium GO:0042742, defense response to fungus GO:0050832	0.253175	0.0187
258473_s_at		AT3G02610, AT3G02620	fatty acid metabolic process GO:0006631, fatty acid biosynthetic process GO:0006633, fatty acid biosynthetic process GO:0006633, lipid biosynthetic process GO:0008610, oxidation-reduction process GO:0055114	0.252212	0.00257
254803_at		AT4G13100		0.251246	0.00725
263295_at	AGL44	AT2G14210	transcription, DNA-dependent GO:0006351; regulation of transcription, DNA-dependent GO:0006355; cellular membrane fusion GO:0006944; cell adhesion GO:0007155; multicellular organismal development GO:0007275; response to nutrient GO:0007584; microsporogenesis GO:0009556; organ morphogenesis GO:0009887; tissue development GO:0009888; trichome morphogenesis GO:0010090; response to nitrate GO:0010167…	0.250898	0.0051
245401_at		AT4G17670		0.248588	0.00174
253243_at		AT4G34560		0.247175	0.00366
246860_at		AT5G25840		0.246834	0.0063
262092_at		AT1G56150	response to auxin stimulus GO:0009733, auxin mediated signaling pathway GO:0009734, response to stimulus GO:0050896	0.246733	0.00947
256598_at	BR6OX2	AT3G30180	microtubule bundle formation GO:0001578, steroid biosynthetic process GO:0006694, multicellular organismal development GO:0007275, lipid biosynthetic process GO:0008610, skotomorphogenesis GO:0009647, brassinosteroid homeostasis GO:0010268, brassinosteroid biosynthetic process GO:0016132, brassinosteroid biosynthetic process GO:0016132, electron transport chain GO:0022900, oxidation-reduction pro…	0.246408	0.00278
261226_at	ATEXPA11	AT1G20190	cell wall organization GO:0071555, plant-type cell wall organization GO:0009664, unidimensional cell growth GO:0009826, unidimensional cell growth GO:0009826, plant-type cell wall loosening GO:0009828, plant-type cell wall loosening GO:0009828, plant-type cell wall modification involved in multidimensional cell growth GO:0009831	0.245622	0.0032
251012_at		AT5G02580	fatty acid beta-oxidation GO:0006635, fatty acid catabolic process GO:0009062	0.245562	0.0106
259790_s_at		AT1G29430, AT5G27780	response to auxin stimulus GO:0009733	0.245375	0.00185
252612_at		AT3G45160	glucosinolate biosynthetic process GO:0019761	0.243094	0.00607
258856_at	SRG3	AT3G02040	glycerol metabolic process GO:0006071, glycerol metabolic process GO:0006071, lipid metabolic process GO:0006629, cellular phosphate ion homeostasis GO:0030643, response to cadmium ion GO:0046686	0.243092	0.0451
256926_at		AT3G22540		0.243049	0.00649
255626_at		AT4G00780		0.242729	0.0344
267361_at		AT2G39920	response to cadmium ion GO:0046686	0.242507	0.036
260135_at		AT1G66400	regulation of flower development GO:0009909, regulation of nitric oxide metabolic process GO:0080164	0.241367	0.0209
266640_at		AT2G35585		0.241078	0.00229
258082_at	CLE27	AT3G25905	signal transduction GO:0007165, multicellular organismal development GO:0007275, cell differentiation GO:0030154, cell-cell signaling involved in cell fate commitment GO:0045168	0.239885	0.00494
252464_at		AT3G47160		0.238194	0.000833
261456_at		AT1G21050		0.237896	0.00203
252411_at	PEX11B	AT3G47430	pentose-phosphate shunt GO:0006098, peroxisome organization GO:0007031, peroxisome organization GO:0007031, peroxisome fission GO:0016559, peroxisome fission GO:0016559, peroxisome fission GO:0016559	0.237117	0.00628
245592_at	NF-YB3	AT4G14540	transcription, DNA-dependent GO:0006351; regulation of transcription, DNA-dependent GO:0006355	0.236155	0.0136
248801_at	HAT2	AT5G47370	transcription, DNA-dependent GO:0006351; regulation of transcription, DNA-dependent GO:0006355; regulation of transcription, DNA-dependent GO:0006355; shade avoidance GO:0009641; response to auxin stimulus GO:0009733; response to auxin stimulus GO:0009733; auxin mediated signaling pathway GO:0009734; unidimensional cell growth GO:0009826; negative regulation of transcription, DNA-dependent GO:004…	0.23473	0.000654
262366_at		AT1G72890	autophagy GO:0006914, defense response GO:0006952, defense response GO:0006952, signal transduction GO:0007165	0.229939	0.00771
252970_at	SAUR15	AT4G38850	response to auxin stimulus GO:0009733, response to auxin stimulus GO:0009733	0.229787	0.0123
256060_at		AT1G07050	circadian rhythm GO:0007623	0.229656	0.0223
250173_at	AtMYB40	AT5G14340	regulation of transcription, DNA-dependent GO:0006355	0.229392	0.00251
247718_at	LTP4	AT5G59310	transport GO:0006810, lipid transport GO:0006869, lipid transport GO:0006869, response to cold GO:0009409, response to water deprivation GO:0009414, response to water deprivation GO:0009414, response to salt stress GO:0009651, response to abscisic acid stimulus GO:0009737, response to abscisic acid stimulus GO:0009737, hyperosmotic salinity response GO:0042538	0.228171	0.00773
262286_at		AT1G68585		0.226542	0.013
253179_at		AT4G35200		0.225688	0.00228
253525_at		AT4G31330		0.225393	0.00208
253806_at		AT4G28270	protein ubiquitination GO:0016567, protein ubiquitination GO:0016567	0.223921	0.00174
262049_at		AT1G80180		0.222543	0.00405
262830_at	PAP3	AT1G14700		0.222285	0.0057
255822_at	ATEXPA8	AT2G40610	syncytium formation GO:0006949, cell wall organization GO:0071555, plant-type cell wall organization GO:0009664, unidimensional cell growth GO:0009826, unidimensional cell growth GO:0009826, plant-type cell wall loosening GO:0009828, plant-type cell wall loosening GO:0009828, plant-type cell wall modification involved in multidimensional cell growth GO:0009831	0.220506	0.0116
262811_at		AT1G11700		0.218814	0.00432
265246_at	ATPMEPCRD	AT2G43050	cell wall organization GO:0071555, cell wall modification GO:0042545, negative regulation of catalytic activity GO:0043086, pectin catabolic process GO:0045490	0.21878	0.00084
246275_at	BEE2	AT4G36540	transcription, DNA-dependent GO:0006351; regulation of transcription, DNA-dependent GO:0006355; regulation of transcription, DNA-dependent GO:0006355; gibberellic acid mediated signaling pathway GO:0009740; seed dormancy process GO:0010162	0.217794	0.00204
263576_at		AT2G17080		0.215265	0.000824
259750_at		AT1G71130	transcription, DNA-dependent GO:0006351; regulation of transcription, DNA-dependent GO:0006355; regulation of transcription, DNA-dependent GO:0006355; ethylene mediated signaling pathway GO:0009873; cellular response to phosphate starvation GO:0016036; galactolipid biosynthetic process GO:0019375; negative regulation of transcription, DNA-dependent GO:0045892	0.214853	0.00357
267084_at		AT2G41180	systemic acquired resistance GO:0009627, regulation of defense response GO:0031347	0.214191	0.00204
251438_s_at		AT3G59930, AT5G33355	defense response GO:0006952, killing of cells of other organism GO:0031640, defense response to fungus GO:0050832	0.214177	0.00708
253940_at		AT4G26950		0.211162	0.00649
246071_at	SPX1	AT5G20150	phosphate ion transport GO:0006817; cellular response to phosphate starvation GO:0016036; cellular response to phosphate starvation GO:0016036; galactolipid biosynthetic process GO:0019375; negative regulation of transcription, DNA-dependent GO:0045892; positive regulation of cellular response to phosphate starvation GO:0080040	0.207604	0.0325
261177_at		AT1G04770	chloroplast organization GO:0009658	0.206574	0.00151
257467_at	LBD4	AT1G31320	determination of bilateral symmetry GO:0009855, polarity specification of adaxial/abaxial axis GO:0009944, meristem initiation GO:0010014, regulation of meristem growth GO:0010075	0.206164	0.0046
259766_at		AT1G64360	response to oxidative stress GO:0006979	0.205938	0.0321
260535_at		AT2G43390		0.204709	0.0153
250937_at		AT5G03230		0.204071	0.00405
256563_at	RALFL27	AT3G29780	signal transduction GO:0007165, cell-cell signaling GO:0007267, root hair cell differentiation GO:0048765	0.204019	0.00329
251169_at	MARD1	AT3G63210	response to abscisic acid stimulus GO:0009737, seed dormancy process GO:0010162	0.201073	0.0021
259329_at	AHP4	AT3G16360	phosphorelay signal transduction system GO:0000160, phosphorelay signal transduction system GO:0000160, cytokinin mediated signaling pathway GO:0009736, cytokinin mediated signaling pathway GO:0009736, regulation of cytokinin mediated signaling pathway GO:0080036	0.200171	0.016
252605_s_at		AT3G45070, AT3G45080	flavonoid metabolic process GO:0009812	0.200169	0.00203
259179_at		AT3G01660	maltose metabolic process GO:0000023, metabolic process GO:0008152, mRNA modification GO:0016556, starch biosynthetic process GO:0019252, methylation GO:0032259	0.198809	0.00646
245602_at		AT4G14270		0.197536	0.00176
258935_at		AT3G10120		0.197229	0.0025
252036_at		AT3G52070	phosphatidylinositol biosynthetic process GO:0006661	0.196323	0.0018
247212_at		AT5G65040		0.193789	0.00462
262411_at		AT1G34640	signal peptide processing GO:0006465	0.19275	0.00653
261803_at	NF-YA7	AT1G30500	transcription, DNA-dependent GO:0006351; regulation of transcription, DNA-dependent GO:0006355; regulation of transcription, DNA-dependent GO:0006355; cellular response to phosphate starvation GO:0016036; galactolipid biosynthetic process GO:0019375; negative regulation of transcription, DNA-dependent GO:0045892; negative regulation of transcription, DNA-dependent GO:0045892	0.191446	0.00367
260266_at		AT1G68520	MAPK cascade GO:0000165; regulation of transcription, DNA-dependent GO:0006355; regulation of transcription, DNA-dependent GO:0006355; protein targeting to membrane GO:0006612; response to bacterium GO:0009617; systemic acquired resistance, salicylic acid mediated signaling pathway GO:0009862; jasmonic acid mediated signaling pathway GO:0009867; leaf morphogenesis GO:0009965; regulation of hydrog…	0.190801	0.00584
263318_at	AtGDU4	AT2G24762	regulation of amino acid export GO:0080143	0.190396	0.0019
260783_at	ORA59	AT1G06160	transcription, DNA-dependent GO:0006351; regulation of transcription, DNA-dependent GO:0006355; regulation of transcription, DNA-dependent GO:0006355; response to ethylene stimulus GO:0009723; response to jasmonic acid stimulus GO:0009753; jasmonic acid and ethylene-dependent systemic resistance GO:0009861; ethylene mediated signaling pathway GO:0009873; ethylene mediated signaling pathway GO:000…	0.189235	0.00189
261817_at		AT1G08180	negative regulation of protein kinase activity GO:0006469, cell cycle GO:0007049, tissue development GO:0009888, cell differentiation GO:0030154	0.187722	0.00288
258757_at		AT3G10910	glucuronoxylan metabolic process GO:0010413, protein ubiquitination GO:0016567, xylan biosynthetic process GO:0045492	0.187177	0.00365
245668_at	DYL1	AT1G28330	response to sucrose stimulus GO:0009744, response to sucrose stimulus GO:0009744, response to glucose stimulus GO:0009749, response to fructose stimulus GO:0009750, response to fructose stimulus GO:0009750	0.185138	0.00231
251017_at		AT5G02760	protein dephosphorylation GO:0006470	0.181224	0.0174
251977_at		AT3G53250	response to auxin stimulus GO:0009733	0.180016	0.00276
262373_at		AT1G73120	response to oxidative stress GO:0006979, response to arsenic-containing substance GO:0046685	0.171793	0.00736
262196_at	MUB5	AT1G77870		0.169571	0.00095
247882_at		AT5G57785	response to sucrose stimulus GO:0009744, flavonoid biosynthetic process GO:0009813, response to UV-B GO:0010224, response to karrikin GO:0080167	0.161382	0.00713
260070_at	BEE3	AT1G73830	transcription, DNA-dependent GO:0006351; regulation of transcription, DNA-dependent GO:0006355; regulation of transcription, DNA-dependent GO:0006355	0.152197	0.00116
248208_at	ATHB52	AT5G53980	transcription, DNA-dependent GO:0006351; regulation of transcription, DNA-dependent GO:0006355; regulation of transcription, DNA-dependent GO:0006355; response to blue light GO:0009637; response to absence of light GO:0009646	0.152163	0.0113
255028_at	PMP	AT3G24160, AT4G09890	cell morphogenesis GO:0000902, protein targeting to vacuole GO:0006623, calcium ion transport GO:0006816, Golgi organization GO:0007030, vacuole organization GO:0007033, response to salt stress GO:0009651, cell growth GO:0016049, Golgi vesicle transport GO:0048193	0.149616	0.00554
247880_at		AT5G57780		0.143308	0.0018
264091_at		AT1G79110	regulation of programmed cell death GO:0043067	0.135776	0.0018
265817_at	HIS1-3	AT2G18050	nucleosome assembly GO:0006334, nucleosome assembly GO:0006334, response to water deprivation GO:0009414	0.135715	0.00203
256066_at		AT1G06980		0.13452	0.00318
246001_at		AT5G20790		0.127469	0.0287
252296_at		AT3G48970	copper ion transport GO:0006825, metal ion transport GO:0030001	0.126193	0.00329
251221_at		AT3G62550	response to molecule of fungal origin GO:0002238, response to stress GO:0006950, response to stress GO:0006950	0.121895	0.0293
247252_at		AT5G64770	positive regulation of cell proliferation GO:0008284, positive gravitropism GO:0009958, root system development GO:0022622, cell differentiation GO:0030154, cell differentiation GO:0030154, regulation of protein localization GO:0032880, lateral root development GO:0048527, regulation of auxin polar transport GO:2000012	0.121848	0.000969
255957_at		AT1G22160		0.118452	0.00762
256940_at	QQS	AT3G30720	starch biosynthetic process GO:0019252	0.109816	0.0019
249008_at		AT5G44680	DNA repair GO:0006281, DNA repair GO:0006281, base-excision repair GO:0006284, response to blue light GO:0009637, regulation of proton transport GO:0010155, protein autophosphorylation GO:0046777	0.107623	0.00205
249752_at	LSU2	AT5G24660	chloroplast organization GO:0009658; regulation of defense response GO:0031347; positive regulation of transcription, DNA-dependent GO:0045893	0.106568	0.00404
252965_at		AT4G38860	response to auxin stimulus GO:0009733, auxin mediated signaling pathway GO:0009734, response to stimulus GO:0050896	0.100695	0.00142
252269_at	LSU1	AT3G49580		0.0928452	0.00825
247474_at		AT5G62280		0.0867315	0.000678
248676_at	ATSDI1	AT5G48850	regulation of sulfur utilization GO:0006792, cellular response to sulfur starvation GO:0010438	0.0850149	0.00303

## Sheet: Wt-amp1-13 (953 DEGs)
Probe Set ID	Gene Symbol	AGI	Gene Ontology Biological Process	WT-amp1-13 fold change	FDR adjusted P value
258239_at	LHCB2.3	AT3G27690	rRNA processing GO:0006364; response to blue light GO:0009637; response to blue light GO:0009637; response to high light intensity GO:0009644; response to sucrose stimulus GO:0009744; photosynthesis, light harvesting GO:0009765; response to red light GO:0010114; response to red light GO:0010114; regulation of proton transport GO:0010155; response to far red light GO:0010218; response to far red l…	10.1015	0.00163
259925_at	PR5	At2g41220	MAPK cascade GO:0000165; respiratory burst involved in defense response GO:0002679; regulation of response to biotic stimulus GO:0002831; regulation of transcription, DNA-dependent GO:0006355; protein targeting to membrane GO:0006612; cellular membrane fusion GO:0006944; defense response GO:0006952; detection of biotic stimulus GO:0009595; response to biotic stimulus GO:0009607; response to virus…	8.25206	0.00166
256159_at	JAZ8	AT1G30135	transcription, DNA-dependent GO:0006351; regulation of transcription, DNA-dependent GO:0006355; defense response GO:0006952; response to wounding GO:0009611; response to fungus GO:0009620; ethylene biosynthetic process GO:0009693; jasmonic acid biosynthetic process GO:0009695; response to jasmonic acid stimulus GO:0009753; jasmonic acid mediated signaling pathway GO:0009867	7.96698	0.0149
260741_at		AT1G15040	glutamine metabolic process GO:0006541	7.82763	0.000791
253259_at	RRTF1	AT4G34410	respiratory burst involved in defense response GO:0002679; transcription, DNA-dependent GO:0006351; regulation of transcription, DNA-dependent GO:0006355; regulation of transcription, DNA-dependent GO:0006355; ethylene biosynthetic process GO:0009693; ethylene mediated signaling pathway GO:0009873; response to chitin GO:0010200; response to chitin GO:0010200; intracellular signal transduction GO:…	7.79956	0.0444
245275_at	BAM5	AT4G15210	polysaccharide catabolic process GO:0000272, carbohydrate metabolic process GO:0005975, starch catabolic process GO:0005983, metabolic process GO:0008152, response to herbivore GO:0080027	7.59096	0.00392
254314_at		AT4G22470	proteolysis GO:0006508, amino acid transport GO:0006865, lipid transport GO:0006869, lipid transport GO:0006869, proline transport GO:0015824	7.26754	0.0039
249215_at	DFR	AT5G42800	anthocyanin-containing compound biosynthetic process GO:0009718, anthocyanin-containing compound biosynthetic process GO:0009718, anthocyanin-containing compound biosynthetic process GO:0009718, anthocyanin-containing compound biosynthetic process GO:0009718, response to sucrose stimulus GO:0009744, flavonoid biosynthetic process GO:0009813, response to UV-B GO:0010224, cellular metabolic process…	7.26515	0.00367
246099_at	ATBCB	AT5G20230	response to oxidative stress GO:0006979, response to oxidative stress GO:0006979, response to wounding GO:0009611, response to wounding GO:0009611, response to fungus GO:0009620, response to absence of light GO:0009646, response to absence of light GO:0009646, jasmonic acid biosynthetic process GO:0009695, response to jasmonic acid stimulus GO:0009753, aluminum cation transport GO:0015690, electr…	7.15914	0.0162
261892_at	WRKY40	AT1G80840	MAPK cascade GO:0000165; response to molecule of bacterial origin GO:0002237; respiratory burst involved in defense response GO:0002679; regulation of response to biotic stimulus GO:0002831; transcription, DNA-dependent GO:0006351; regulation of transcription, DNA-dependent GO:0006355; regulation of transcription, DNA-dependent GO:0006355; regulation of transcription, DNA-dependent GO:0006355; pr…	7.12676	0.0176
258402_at		AT3G15450	response to sucrose stimulus GO:0009744, response to fructose stimulus GO:0009750	6.97054	0.00223
252367_at	BT2	AT3G48360	regulation of transcription, DNA-dependent GO:0006355; regulation of transcription, DNA-dependent GO:0006355; circadian rhythm GO:0007623; response to cold GO:0009409; embryo sac development GO:0009553; pollen development GO:0009555; response to wounding GO:0009611; response to salt stress GO:0009651; response to auxin stimulus GO:0009733; auxin mediated signaling pathway GO:0009734; response to …	6.82303	0.0186
258947_at		AT3G01830	MAPK cascade GO:0000165; respiratory burst involved in defense response GO:0002679; protein targeting to membrane GO:0006612; ethylene biosynthetic process GO:0009693; salicylic acid biosynthetic process GO:0009697; systemic acquired resistance, salicylic acid mediated signaling pathway GO:0009862; salicylic acid mediated signaling pathway GO:0009863; jasmonic acid mediated signaling pathway GO:0…	6.46517	0.0422
247925_at	TCH4	AT5G57560	carbohydrate metabolic process GO:0005975, cellular glucan metabolic process GO:0006073, cell wall organization GO:0071555, metabolic process GO:0008152, response to heat GO:0009408, response to cold GO:0009409, response to wounding GO:0009611, response to mechanical stimulus GO:0009612, response to mechanical stimulus GO:0009612, plant-type cell wall organization GO:0009664, response to auxin st…	6.0907	0.0102
252131_at	BCS1	AT3G50930	response to wounding GO:0009611, response to mechanical stimulus GO:0009612, systemic acquired resistance GO:0009627, salicylic acid biosynthetic process GO:0009697, response to chitin GO:0010200, defense response by callose deposition GO:0052542	6.0382	0.00305
247949_at	CYP81F2	AT5G57220	defense response to insect GO:0002213, response to ethylene stimulus GO:0009723, indole glucosinolate biosynthetic process GO:0009759, response to chitin GO:0010200, glucosinolate metabolic process GO:0019760, indole glucosinolate metabolic process GO:0042343, defense response to bacterium GO:0042742, defense response to fungus GO:0050832, defense response to fungus GO:0050832, defense response b…	5.93995	0.002
248377_at		AT5G51720	pentose-phosphate shunt GO:0006098, mRNA modification GO:0016556	5.93682	0.00281
254042_at	XTR6	AT4G25810	carbohydrate metabolic process GO:0005975, cellular glucan metabolic process GO:0006073, cell wall organization GO:0071555, metabolic process GO:0008152	5.87782	0.00167
253971_at		AT4G26530	maltose metabolic process GO:0000023, glycolysis GO:0006096, glycolysis GO:0006096, pentose-phosphate shunt GO:0006098, anthocyanin-containing compound biosynthetic process GO:0009718, starch biosynthetic process GO:0019252	5.82792	0.00153
265674_at		AT2G32190	response to chitin GO:0010200	5.79348	0.00223
265200_s_at	UGT73C6	AT2G36790, AT2G36800	metabolic process GO:0008152, brassinosteroid metabolic process GO:0016131, flavonol biosynthetic process GO:0051555, flavonol biosynthetic process GO:0051555	5.73566	0.00164
267028_at	WRKY33	AT2G38470	MAPK cascade GO:0000165; respiratory burst involved in defense response GO:0002679; regulation of response to biotic stimulus GO:0002831; transcription, DNA-dependent GO:0006351; regulation of transcription, DNA-dependent GO:0006355; regulation of transcription, DNA-dependent GO:0006355; regulation of transcription, DNA-dependent GO:0006355; protein targeting to membrane GO:0006612; cellular memb…	5.72826	0.00347
261033_at	JAZ5	AT1G17380	transcription, DNA-dependent GO:0006351; regulation of transcription, DNA-dependent GO:0006355; defense response GO:0006952; signal transduction GO:0007165; response to water deprivation GO:0009414; response to wounding GO:0009611; response to fungus GO:0009620; ethylene biosynthetic process GO:0009693; jasmonic acid biosynthetic process GO:0009695; response to ethylene stimulus GO:0009723; respo…	5.60729	0.0142
256526_at		AT1G66090	protein targeting to membrane GO:0006612, defense response GO:0006952, defense response GO:0006952, signal transduction GO:0007165, salicylic acid biosynthetic process GO:0009697, salicylic acid mediated signaling pathway GO:0009863, jasmonic acid mediated signaling pathway GO:0009867, response to chitin GO:0010200, regulation of plant-type hypersensitive response GO:0010363, negative regulation …	5.4658	0.00712
266072_at	ATTPS11	AT2G18700	trehalose biosynthetic process GO:0005992, metabolic process GO:0008152	5.41777	0.000686
248622_at		AT5G01980, AT5G49360	carbohydrate metabolic process GO:0005975, metabolic process GO:0008152, seed coat development GO:0010214	5.3125	0.000832
264872_at	2003-09-01	AT1G24260	cell fate specification GO:0001708; cell fate specification GO:0001708; transcription, DNA-dependent GO:0006351; regulation of transcription, DNA-dependent GO:0006355; regulation of transcription, DNA-dependent GO:0006355; regulation of transcription, DNA-dependent GO:0006355; multicellular organismal development GO:0007275; flower development GO:0009908; flower development GO:0009908; specificat…	5.28371	0.00159
253643_at		AT4G29780	response to wounding GO:0009611, response to mechanical stimulus GO:0009612, ethylene mediated signaling pathway GO:0009873, response to chitin GO:0010200	5.25845	0.0255
256017_at	JAZ1	AT1G19180	MAPK cascade GO:0000165; transcription, DNA-dependent GO:0006351; regulation of transcription, DNA-dependent GO:0006355; protein targeting to membrane GO:0006612; defense response GO:0006952; cell communication GO:0007154; signal transduction GO:0007165; response to cold GO:0009409; response to water deprivation GO:0009414; pollen development GO:0009555; response to external stimulus GO:0009605; …	5.19518	0.00451
259161_at	CA1	AT3G01500	MAPK cascade GO:0000165; regulation of response to biotic stimulus GO:0002831; pentose-phosphate shunt GO:0006098; protein targeting to membrane GO:0006612; response to cold GO:0009409; response to cold GO:0009409; detection of biotic stimulus GO:0009595; salicylic acid biosynthetic process GO:0009697; defense response, incompatible interaction GO:0009814; defense response to fungus, incompatible…	5.17904	0.000708
265387_at		AT2G20670		5.05375	0.00346
248964_at	CYP707A3	AT5G45340	response to stress GO:0006950, response to water deprivation GO:0009414, response to red or far red light GO:0009639, response to abscisic acid stimulus GO:0009737, response to chitin GO:0010200, electron transport chain GO:0022900, response to deep water GO:0030912, secretion by cell GO:0032940, abscisic acid catabolic process GO:0046345, abscisic acid catabolic process GO:0046345, oxidation-red…	5.03784	0.00879
256352_at	ATPRP1	AT1G54970	trichoblast differentiation GO:0010054	5.02413	0.00935
260915_at		AT1G02660	lipid metabolic process GO:0006629, lipid metabolic process GO:0006629	4.98338	0.00444
253284_at		AT4G34150	protein targeting to membrane GO:0006612, cellular membrane fusion GO:0006944, response to cold GO:0009409, response to wounding GO:0009611, response to mechanical stimulus GO:0009612, response to absence of light GO:0009646, response to chitin GO:0010200, regulation of plant-type hypersensitive response GO:0010363, endoplasmic reticulum unfolded protein response GO:0030968, negative regulation o…	4.93887	0.00566
251745_at	SZF1	AT3G55980	respiratory burst involved in defense response GO:0002679; regulation of transcription, DNA-dependent GO:0006355; response to stress GO:0006950; response to wounding GO:0009611; response to mechanical stimulus GO:0009612; response to absence of light GO:0009646; ethylene biosynthetic process GO:0009693; ethylene mediated signaling pathway GO:0009873; response to chitin GO:0010200; response to chi…	4.91896	0.00671
265670_s_at		AT2G32190, AT2G32210	response to chitin GO:0010200	4.89642	0.00311
251507_at		AT3G59080	proteolysis GO:0006508, response to chitin GO:0010200, defense response to fungus GO:0050832	4.88048	0.00217
255575_at		AT4G01430	cell wall modification involved in abscission GO:0009830	4.80833	0.00498
249264_s_at		AT5G41740, AT5G41750	defense response GO:0006952, defense response GO:0006952, signal transduction GO:0007165	4.74506	0.00646
260399_at		AT1G72520	fatty acid biosynthetic process GO:0006633, defense response GO:0006952, lipid biosynthetic process GO:0008610, pollen development GO:0009555, response to wounding GO:0009611, response to wounding GO:0009611, response to wounding GO:0009611, response to bacterium GO:0009617, response to fungus GO:0009620, jasmonic acid biosynthetic process GO:0009695, jasmonic acid biosynthetic process GO:0009695…	4.72208	0.023
252629_at		AT3G44970	oxidation-reduction process GO:0055114	4.68456	0.000659
264636_at		AT1G65490		4.64238	0.0207
246652_at		AT5G35190	plant-type cell wall organization GO:0009664, trichoblast differentiation GO:0010054	4.55105	0.0214
255064_at	EXO	AT4G08950	response to brassinosteroid stimulus GO:0009741, response to brassinosteroid stimulus GO:0009741, sterol biosynthetic process GO:0016126	4.54869	0.0016
261443_at	GRX480	AT1G28480	MAPK cascade GO:0000165; regulation of transcription, DNA-dependent GO:0006355; protein targeting to membrane GO:0006612; cell communication GO:0007154; signal transduction GO:0007165; response to cold GO:0009409; response to xenobiotic stimulus GO:0009410; response to water deprivation GO:0009414; response to external stimulus GO:0009605; response to wounding GO:0009611; response to bacterium GO…	4.49388	0.0409
[truncated: 907 more rows]

## Sheet: Overlap (511 DEGs)
Probe Set ID	Gene Symbol	AGI	Gene Ontology Biological Process	WT-cyp78a5,7 fold change	WT-amp1-13 fold change
[truncated: 511 more rows]

## Sheet: cyp78a5,7 only (1386 DEGs)
Probe Set ID	Gene Symbol	AGI	Gene Ontology Biological Process	WT-cyp78a5,7 fold change	WT-amp1-13 fold change
[truncated: 1,386 more rows]

[truncated: 1 more sheets: amp1-13 only (442 DEGs)]
