# Supplementary material for: AMP1 and CYP78A5/7 act through a common pathway to govern cell fate maintenance in Arabidopsis thaliana
Source: PLoS Genet. 2020 Sep 22;16(9):e1009043. doi: 10.1371/journal.pgen.1009043 (PMC7531801; doi:10.1371/journal.pgen.1009043)
Supplement: S3 Table — (XLSX) [file pgen.1009043.s009.xlsx]

## Sheet: Fig4C
WT	cyp78a5	amp1-1	amp1-13	cyp78a5, 7
4	5	11	15	11
5	6	8	11	13
6	5	12	13	10
5	5	13	14	12
5	6	12	14	10
4	5	9	17	11
4	5	15	12	10
6	5	10	12	12
6	5	11	15	13
5	4	10	15	12
5	5	12	10	15
4	4	11	17	13
4	4	11	12	11
5	5	9	12	15
5	5	10	12	12
4	6	13	12	11
6	6	11	13	15
6	5	14	13	12
6	5	12	13	14
6	6	12	15
6	6	12	13
4	6	10	12
4	6	11	14
4	5	10	14
5	6	9	15
4	5	11	12
5	6	9	14
4	4	11	14
4	5	12	14
4		12	16

## Sheet: FIG4D
WT	cyp78a5	amp1-1	amp1-13	cyp78a5, 7
1286.81	1822.72	5002.3	17737.9	18223.2
965.869	2478.86	12323.9	12473.2	22516.5
945.492	1652.57	10834.2	17627.7	12315.7
1546.61	2317.88	6449.04	16169.3	10967
	2146.71

## Sheet: FIG7C
WT	lamp1-4	cyp78a7	cyp78a5	amp1-1	lamp1-4 cyp78a7	lamp1-2 cyp78a5	amp1-1 cyp78a7	cyp78a5,7	amp1-1 lamp1-2	amp1-1 cyp78a5
5	7	4.2	7	16	7	7	13	21	21	26
4	6	7.8	6	14	6	7	16	19	21	20
4	6	6	6	11	6	7	25	29	30	18
5	6	7	7	14	5	8	15	22	27	29
6	6	5	7	21	6	7	22	26	17	18
4	6	5	6	18	6	7	24	18	28	34
5	6	5	6	13	6	7	23	20	23	19
4	6	6	7	19	6	7	15	12	17	43
6	6	6	7	14	6	7	14	33	24	19
4	6	5	6	19	6	7	16	31	23	24
5	7	6	8	12	6	6	11	17	25	22
4	6	6	7	14	6	8	21	24	26	24
5	6	6	7	18	6	6	17	13	23	15
6	7	6	7	19	6	7	15	28	17	27
4	6	6	7	17	6	6	16	23	31	17
5	6	6	6	14	6	6	21	17	28	23
4	6	6	6	17	5	6	17	21	28	25
4	6	5	8	14	5	9	16	25	24	40
4	6	6	6	14	6	6	18	21	33	23
4	6	5	7	17	5	6	15	27	20	29
4	6	5	7	16	6	8	13	22	24	24
5	6	6	7	13	7	8	19	17	15	27
6	5	6	8	17	6	7	25	13	13	34
6	6	8	7	14	6	8	18	25	30	23
7	7	6	6	14	6	6	17	18	23	26
6	7	6	9	14	6	8	18	20	23	22
6	6	6	10	13	6	9	15	23	16	30
5	7	7	7	13	7	8	20	18	19	27
6	5	6	6	16	6	7	16	20	17	28
5	7	7	8	17	6	6	19	19	18	30
6	6	6	7	17	6	10	18	23	17	23
7	6	6	8	17	6	7	13	16	29	30
6	7	7	7	16	6	8	15	25	18	19
5	6	6	7	15	6	7	18	20	29	27
5	6	6	7	15	7	8	19	16	25	30
6	7	7	6	15	8	9	23	23	19	28
6	6	6	8	19	6	8	14	18	21	29
5	6	7	9	19	6	7	19	20		30
5	8	6	6	18	6	8	18	18		30
5	6	5	7	18	6	8	16	22		23
6		7	8							21
6		6	7							27

## Sheet: FIG8B
WT	lamp1-4	cyp78a7	cyp78a5	amp1-1	lamp1-4 cyp78a7	lamp1-2 cyp78a5	amp1-1 cyp78a7	amp1-13	cyp78a5,7	amp1-1 lamp1-2	amp1-1 cyp78a5	amp1-13 cyp78a5
39	28	29	42	126	26	39	122	120	245	255	206	256
36	23	31	39	98	30	32	87	119	181	240	200	202
34	15	27	35	127	27	32	87	93	195	257	280	201
33	24	20	39		28	35	116	175	185	259	250
34	22	18	38		28	29	141	89	182
27	20	20	33		20	27	146	130	218
17	36	21	40		26	48	106	142	219
22	23	26	39		28	46	97	170	203
36	30	17	36			51		139
22	26	22				37		159
30	29	34				52		154
28	33	18				37
29	24	24				37
16	27	22
22	18	26
30
22
25

## Sheet: FIG9C
WT	35S::CYP78A5	amp1-1	35S::CYP78A5 amp1-1	pt	35S::CYP78A5 pt
7	6	18	10	23	13
7	7	16	12	26	12
6	6	15	10	15	12
7	6	22	12	18	13
7	6	16	10	25	14
6	5	19	14	19	10
7	6	21	14	17	10
7	6	17	9	18	9
7	5	16	8	15	8
7	5	15	10	22
6	6	20	8	20
6	5	19	9	19
7	5	15	12	17
7	5	16	12	18
7	6	17	11	19
7	6	17		18
7	5	16		20
7	6	16		19
6	6	16		18
7	5	18		20

## Sheet: FIG10B
day 9	day 9	day15	day15
WT	35S::AMP1	WT	35S::AMP1
6	6	9	9
6	6	8	9
6	6	9	8
6	6	9	10
6	6	8	9
5	7	9	8
6	7	9	10
5	6	10	9
6	6	10	10
6	7	10
6	6
6	6
6	6
6	7
6	6
6	6
6	6
6

## Sheet: FIG10F
WT	35S::AMP1	cyp78a5	35S::AMP1 cyp78a5
6	7	9	10
8	6	10	9
8	6	8	7
7	6	9	9
6	8	8	9
8	8	7	8
7	6	9	10
7	7	9	8
7	7	9	9
7	7	8	8
6	7	9	8
	7	8	9
	7	8	10
	6	10	7
	8	9	9
	7	10	8
	5	9	9
	5	8	8
	6	9	10
	7	9	9
			9
			7
			10
			9
			8
			10
			8
			9
			8
			7
			8
			8
			8
			8
			8

## Sheet: FIG10I
WT	35S::AMP1	cyp78a5,7	35S::AMP1 cyp78a5,7
10	10	16	23
9	10	13	12
10	9	12	10
10	11	13	12
9	10	14	13
10	9	12	13
10	11	13	23
11	10	12	22
11	11	12	12
11		13	10
		12	12
		12	18
		14	12
		12	12
		12	20
		12	12
		14	12
		13
		24
		12
		12
		12
		12
		22
		13
		23
		23
		12
		13
		25
		12
		22
		12
		12
		12
		12
		12
		12
		13
		12
		13
		12
		12
		12
		12
		21
		17
		25

## Sheet: FIG10K
pER>>AMP1:MYC	pER>>AMP1:MYC	cyp78a5	cyp78a5	pER>>AMP1:MYC cyp78a5	pER>>AMP1:MYC cyp78a5
CON	ES	CON	ES	CON	ES
6	5	7	7	6	9
6	6	7	7	7	7
5	5	7	7	7	6
5	4	7	7	6	6
4	6	7	7	6	8
5	5	7	7	5	7
5	6	9	7	8	7
5	4	8	7	8	8
5	5	6	7	7	7
6	5	7	6	6	6
4	6	7	7	6	7
5	5	7	8	6	7
6	4	7	7	7	7
6	4	7	7	7	5
5	5	7	7	6	6
6	5	7	7	6	6
5	6	7	7	6	6
5	5		7	6	7
6	5			6	7
5	5			8	6
	6			6	7

## Sheet: S3FIGC
Day 7					Day 9					Day 15
WT	35S::LAMP1:YFP	amp1-1	35S::LAMP1:YFP amp1-1 #1	35S::LAMP1:YFP amp1-1 #2	WT	35S::LAMP1:YFP	amp1-1	35S::LAMP1:YFP amp1-1 #1	35S::LAMP1:YFP amp1-1 #2	WT	35S::LAMP1:YFP	amp1-1	35S::LAMP1:YFP amp1-1 #1	35S::LAMP1:YFP amp1-1 #2
4	6	10	9	7	6	6	15	11	8	9	9	18	11	10
4	5	11	6	9	6	6	13	8	9	8	10	16	9	9
5	6	11	9	8	6	6	15	11	9	9	9	13	9	8
4	5	11	10	6	6	6	20	11	7	9	11	12	10	10
5	6	13	13	6	6	6	13	8	9	8	10	21	8	10
4	5	11	7	6	5	6	11	9	7	9	9	14	12	10
5	6	11	8	8	6	6	14	9	11	9	10	15	10	9
4	5	10	10	8	5	6	15	10	9	10	8	19	9	10
4	6	9	10	7	6	6	16	13	10	10	9	17	10	10
6	6	9	7	10	6	6	16	10	10	10	9	18	11	12
4	6	10	9	10	6	6	16	9	8			16
5	6	10	8	7	6	7	15	12	12
5	5	11	8	9	6	6	13	7	9
4	6	11	7		6	7		8	10
6	6	13	10		6	6		9	9
5	5	10	9		6	6		8	9
4	6		9		6	6		11
4	5		10		6	6		8
4			7					10
5			9
4			9

[truncated: 2 more sheets: S5FIGC, S5FIGD]
